# Supplementary material for: Influence of sperm DNA fragmentation on the clinical outcome of in vitro fertilization-embryo transfer (IVF-ET)
Source: Front Endocrinol (Lausanne). 2022 Jul 14;13:945242. doi: 10.3389/fendo.2022.945242 (PMC9329669; doi:10.3389/fendo.2022.945242)
Supplement: Supplementary file 1 [file DataSheet_1.xlsx]

## Sheet: Fresh embryo transfer (549)
Serial number	DFI(%)	HDS(%)	Female age	Male age	Infertility years	Female BMI	Male BMI	Abstinence days	Semen volume	Sperm concentration	Sperm motility	Sperm progressive motility	Sperm nonprogressive motility	Sperm immotility	Intimal thickness	Biochemical pregnancy	Clinical pregnancy	Delivery	Abortion	Live births	Type of cycle	Date of transplant	Egg retrieval date	ART Type
001	79.77	25.38	31	35	6	24.7	35.5114	3	2.3	2.4	7	7	0	93	8.1	Yes	Yes	Yes		1	fresh embryo transfer	2020-07-22	2020-07-19	ICSI
002	70.56	31.34	25	32	5	20.9	25	5	4.1	3.7	20	16	4	80	11.5	Yes	Yes	Yes		1	fresh embryo transfer	2021-02-02	2021-01-30	ICSI
003	70.37	5.82	35	37	3	21.3	23.2438	3	2	1.8	82	78	4	18	12	No				0	fresh embryo transfer	2021-04-21	2021-04-18	IVF
004	59.73	7.35	34	35	3	25	22.4913	2	2.2	4.5	33	26	7	67	17	Yes	Yes	Yes		1	fresh embryo transfer	2018-07-31	2018-07-28	ICSI
005	57.81	32.55	28	28	1.5	25	27.7575	5	5	1.2	40	40	0	60	14.6	Yes	Yes	Yes		1	fresh embryo transfer	2020-10-16	2020-10-13	ICSI
006	56.05	6.22	42	44	1.5	21.8		3	3	33.5	68	60	8	32	5.5	Yes	Yes		Yes	0	fresh embryo transfer	2021-05-02	2021-04-29	IVF
007	55.98	9.67	33	43	1	21.6		7	3	4.7	33	31	2	67	5.6	No				0	fresh embryo transfer	2021-04-21	2021-04-18	ICSI
008	51.59	6.35	31	32	3	25.4	21.2585	3	6.8	32.8	51	37	14	49	9	No					fresh embryo transfer	2018-06-13	2018-06-10	IVF
009	51.1	3.6	28	28	1.5	23.9	25.7959	4	5.8	6.4	23	19	4	77	13.9	Yes	Yes	Yes		1	fresh embryo transfer	2020-11-09	2020-11-06	ICSI
010	50.31	5.04	24	29	3.08	20.3	32.4905	7	2.6	34.5	28	26	2	72	9.9	No					fresh embryo transfer	2019-10-01	2019-09-28	IVF+Rescue ICSI
011	50.04	4.95	38	40	2	22	26.5285	10	1.3	118.1	32.3	17.67	14.67	67.66	12	No	No				fresh embryo transfer	2016-06-04	2016-06-01	IVF
012	47		37	48	3	18.8	20.2865	4	6.6	37.9	62	55	7	38	8	Yes	Yes			0	fresh embryo transfer	2017-12-22	2017-12-19	IVF
013	47		38	48	0.5	18.8	20.2865	4	6.6	37.9	62	55	7	38	9	No					fresh embryo transfer	2018-06-16	2018-06-14	IVF
014	45.89	4.07	40	41	2	21.2	27.3797	7	3.9	75.1	22	14	8	78	8.8	No					fresh embryo transfer	2018-01-13	2018-01-11	IVF
015	45.27	19.07	27	26	3	21.6	21.9136	6	5.8	1	17	17	0	83	11.6	No					fresh embryo transfer	2019-11-02	2019-10-30	ICSI
016	45	10	26	27	1	21.9	21.0498	3	3.6	16.4	46	42	4	54	12.6	No				0	fresh embryo transfer	2020-12-04	2020-12-01	IVF+Rescue ICSI
017	43.68	2.86	43	38	13	22	24.2215	4	0.5	114.2	29	20	9	71	7.6	No				0	fresh embryo transfer	2020-12-01	2020-11-28	IVF
018	42.94	6.6	26	27	1.25	30.1	23.2438	6	1.5	140.5	0	0	0	100	14	Yes	No				fresh embryo transfer	2019-05-26	2019-05-23	IVF
019	42.32	5.8	28	31	2	23.7	18.6851	9	5.1	162.36	55	28	27	45		Yes	Yes	Yes		1	fresh embryo transfer	2018-11-10	2018-11-07	IVF
020	42.32	3.59	28	28	3	19.3	19.5918	6	2	126.4	28	24	4	72	12.7	Yes	No				fresh embryo transfer	2019-11-23	2019-11-20	IVF+Rescue ICSI
021	42.28	5.74	29	29	3	25.4	28.3951	5	3.2	42	34	28	6	66	11.3	No				0	fresh embryo transfer	2020-11-10	2020-11-07	ICSI
022	42.1	11.44	25	28	2.67	25	24.2123	5	9.6	24.39	17	12	5	83	13	Yes	No				fresh embryo transfer	2020-01-10	2020-01-07	ICSI
023	41.84	25.67	28	28	2	18.8	23.1837	3	2.1	1.3	16	16	0	84	16	No				0	fresh embryo transfer	2020-12-13	2020-12-10	ICSI
024	40.73	6.6	24	28	4	21.2	26.1224	7	6.9	84.23	50	31	19	50	9	No					fresh embryo transfer	2017-12-19	2017-12-14	IVF
025	40.36	20.15	37	43	1		25.9516	4	4	3.6	62	60	2	38	14	Yes	Yes		Yes		fresh embryo transfer	2019-10-08	2019-10-03	ICSI
026	39.98	4.25	23	23	1.5	22.8	28.3848	5	3	118.1	77	71	6	23	13.7	Yes	Yes		Yes	0	fresh embryo transfer	2021-01-22	2021-01-19	IVF
027	39.18	21.54	30	29	5	23.3	23.9869	5	3.3	5.9	29	28	1	71	10.4	No				0	fresh embryo transfer	2021-03-01	2021-02-26	ICSI
028	38.81	10.09	30	33	8	22.6	20.7612	7	3.1	41.7	24	22	2	76	10	Yes	Yes	Yes		1	fresh embryo transfer	2020-07-11	2020-07-08	IVF
029	38.69	3.65	41	49	17	22.4	27.6817	3	2.6	30.2	46	29	17	54	8.7	No					fresh embryo transfer	2017-12-23	2017-12-21	ICSI
030	38.44		30	28	0.5		28.7347	5	3.8	54.7	53	38	15	47	12	Yes	Yes	Yes		1	fresh embryo transfer	2018-04-19	2018-04-16	IVF
031	37.7	10.34	29	30	4	20.8	28.9979	3	5.7	44.1	21	19	2	79	15.7	Yes	Yes	Yes		2	fresh embryo transfer	2020-08-30	2020-08-27	IVF
032	37.59	4.5	29	30	3	24.5	33.3465	6	3.7	66.4	53	42	11	47	5.5	No				0	fresh embryo transfer	2021-03-17	2021-03-14	IVF
033	37.06	2.85	35	36	4	24.1	23.03	5	1.8	141.6	33	25	8	67	14.4	No					fresh embryo transfer	2018-10-14	2018-10-11	IVF
034	35.71	8.58	30	30	0.58	19.3	19.5918	6	2	81.2	27	22	7	71	14	Yes	Yes	Yes		1	fresh embryo transfer	2021-02-04	2021-02-01	ICSI
035	35.26	2.49	28	29	3	18.8	24.8971	2	3.7	110.4	43	42	1	57		Yes	No				fresh embryo transfer	2019-05-15	2019-05-12	IVF
036	34.74	5.75	43	47	3	33.2	23.4375	6	3	71.2	40	38	2	60	10.6	No					fresh embryo transfer	2019-12-31	2019-12-28	IVF+Rescue ICSI
037	34.72	12.44	29	32	4	18.6	23.9395	5	8.5	90.8	63	49	14	37	11.5	Yes	Yes	Yes		2	fresh embryo transfer	2018-09-01	2018-08-30	IVF
038	34.47	2.96	35	35	1	25.6	26.2346	4	2.5	66.6	26	24	2	74	11.6	Yes	Yes	Yes		1	fresh embryo transfer	2019-11-21	2019-11-18	IVF
039	34.44	5.18	36	35	4	17.5	21.7994	4	7	72.84	44	42	2	56	14.7	No					fresh embryo transfer	2019-01-13	2019-01-10	IVF
040	34.26	2.85	32	30	5	24.8	25.3515	6	6	107.5	39	34	5	61	10	Yes	Yes	Yes		2	fresh embryo transfer	2019-12-03	2019-11-30	IVF
041	34.08	6.68	26	30	3	22.6	22.8571	7	3.5	134.1	50	44	6	50	14	Yes	Yes		Yes	0	fresh embryo transfer	2021-03-19	2021-03-16	IVF
042	33.29	3.65	32	33	3	18.8	20.9024	4	11	35.4	60	57	3	40	9.7	No					fresh embryo transfer	2019-01-16	2019-01-13	IVF
043	33.23	4.18	29	29	3.58	24	26.0276	6	6	62	9	6	3	91	16	Yes	No				fresh embryo transfer	2019-07-16	2019-07-13	ICSI
044	32.75	7.34	34	39	2	25.3	25.9516	2	0.8	75.4	69	66	3	31	13	Yes	Yes	Yes		2	fresh embryo transfer	2020-10-02	2020-09-29	ICSI
045	32.53	4.82	30	31	6	25.5	30.095	3		32.4	52	49	3	48	12	Yes	Yes		Yes	0	fresh embryo transfer	2021-01-14	2021-01-11	IVF
046	32.41	9.81	28	29	2	25.4	23.03	4	7.3	77.33	46	34	12	54	18	No					fresh embryo transfer	2018-11-29	2018-11-26	IVF
047	32.39	3.46	34	34	4	19.7	25.4694	5	10	53.1	64	62	2	36	14	Yes	Yes	Yes		2	fresh embryo transfer	2018-12-07	2018-12-04	IVF
048	32.03	7.04	37	35	2.5	20.9	26.079	4	2	133.8	22	20	2	78	9.3	No					fresh embryo transfer	2020-01-09	2020-01-06	IVF
049	32.03	7.04	37	35	2	20.9	26.079	4	2	133.8	22	20	2	78	12	No					fresh embryo transfer	2019-10-03	2019-09-30	IVF
050	31.61	29.24	29	27	2	20.4	19.2653	3	3	10	6	6	0	94	7.8	Yes	Yes		Yes	0	fresh embryo transfer	2020-04-04	2020-04-02	IVF
051	31.59	9.25	28	27	1	21.5	21.9774	5	7.2	17.3	45	36	9	55	7.5	No				0	fresh embryo transfer	2021-03-18	2021-03-15	IVF
052	31.58	6.91	29	27	3	22.2	21.1073	6	6.2	49.4	27	24	3	73	7	No					fresh embryo transfer	2018-12-31	2018-12-28	IVF
053	31.55	3.88	35	38	7	18.8	25.3515	1	0.2	23.8	3	2.5	0.5	97	14.6	Yes	No			0	fresh embryo transfer	2021-03-18	2021-03-15	ICSI
054	31.37	6.21	34	35	1	20.45	18.5911	4	4.6	16.7	47.33	22.11	25.19	52.7	10	No	No				fresh embryo transfer	2009-09-07	2009-09-04	IVF
055	31.19	10.49	30	26	4.08	22.6	23.4586	4	3.4	17.2	67	58	9	33	10	Yes	Yes		Yes		fresh embryo transfer	2019-08-23	2019-08-21	ICSI
056	30.7	4.19	47	45	20	29	26.7755	3	4	110.7	81	76	5	19	7.3	No				0	fresh embryo transfer	2021-04-13	2021-04-10	IVF
057	30.5	4.29	29	30	2	26	30.8642	3	2	104.6	50	43	7	50	12	Yes	Yes	Yes		1	fresh embryo transfer	2021-04-09	2021-04-06	IVF
058	30.49	13.27	32	33	7	25.4	24.2424	3	2.5	2.8	68	60	8	32	12.6	No					fresh embryo transfer	2020-01-10	2020-01-07	ICSI
059	30.2	6.59	31	32	6	21	18.2899	4	4.2	76.5	36	33	3	64	16	No					fresh embryo transfer	2019-04-16	2019-04-13	ICSI
060	29.8	23.54	26	29	1.5	20.8	22.4913	3	3	0.1	0	0	0	100	13.3	Yes	No			0	fresh embryo transfer	2021-03-19	2021-03-16	ICSI
061	29.8	23.54	26	29	1	20.3	22.4913	3	3	0.1	0	0	0	100	12.6	No				0	fresh embryo transfer	2020-12-12	2020-12-09	ICSI
062	29.57	7.71	31	30	5	24.8	27.4406	5	3.7	68.7	35	32	3	65	7.3	No					fresh embryo transfer	2020-06-28	2020-06-25	IVF
063	29.49	7.14	35	36	8	24.1	24.9135	3	5.1	25.6	27	25	2	73	11.6	Yes	No				fresh embryo transfer	2019-12-11	2019-12-08	IVF
064	29.4	2.78	30	30	1.5	24.4	22.4913	3	4.8	106.8	81	64	17	19	10	Yes	No				fresh embryo transfer	2018-04-07	2018-04-01	Late RICSI
065	29.32	5.55	26	26	2	22.6	27.7551	4	3	16.4	8	6	2	92	15	No					fresh embryo transfer	2019-11-21	2019-11-18	ICSI
066	29.02	12.63	29	29	3	20.2	24.8356	3	4.3	14.2	56	49	7	44	16.9	Yes	Yes	Yes		1	fresh embryo transfer	2020-10-24	2020-10-21	ICSI
067	28.99	17.81	27	30	2	19.5	23.7228	3	3	38.7	41	39	2	59	17.3	Yes	Yes	Yes		1	fresh embryo transfer	2020-09-15	2020-09-12	IVF
068	28.61	6.02	30	31	2	16.9	24.1633	3	3.6	70.1	54	52	2	46	15	Yes	Yes	Yes		1	fresh embryo transfer	2018-08-27	2018-08-24	IVF
069	28.5	7.92	32	33	4	20.3	22.0386	3	3.1	22.1	26	23	3	74	17	Yes	Yes	Yes		1	fresh embryo transfer	2021-01-31	2021-01-28	IVF
070	28.28	4.44	29	29	2	17.8	27.7551	5	3	2.9	0	0	0	100	11.8	Yes	Yes	Yes		1	fresh embryo transfer	2019-10-26	2019-10-23	ICSI
071	28.11	6.38	27	29	2	20.2	25.2595	5	2.4	35.5	32	18	14	68	10	Yes	Yes	Yes		1	fresh embryo transfer	2018-12-21	2018-12-18	IVF+Rescue ICSI
072	28.08	9.61	30	31	6	27.3	23.8751	3	4	102.04	21	19	2	79	12	Yes	No				fresh embryo transfer	2020-07-18	2020-07-15	Rescue ICSI
073	28.07	3.97	32	29	4		21.9713	4	5	117.8	54	51	3	46	6.5	No					fresh embryo transfer	2020-04-14	2020-04-11	IVF
074	27.96	6.59	41	44	4	23.73	23.6614	3	2.1	89.4	64	48	16	36	7	No	No				fresh embryo transfer	2017-04-03	2017-04-01	IVF
075	27.89	9.19	30	27	4.92	22.3	23.4586	4	2.2	30.8	11	8	3	89	12.7	No					fresh embryo transfer	2020-04-17	2020-04-14	ICSI
076	27.63	6.94	27	27	2	20.5	18.6998	4	4	88.88	41	37	4	59	12.7	Yes	Yes	Yes		1	fresh embryo transfer	2019-01-16	2019-01-13	IVF
077	27.56	5.13	23	26	1	27.3	22.0386	3	2.8	0.2	33	33	0	67	11	Yes	Yes	Yes		1	fresh embryo transfer	2020-04-25	2020-04-22	ICSI
078	27.39	5.47	34	36	2	20	20.3383	2	3.6	136.4	63	58	5	37	10	Yes	Yes	Yes		1	fresh embryo transfer	2019-01-05	2019-01-02	IVF
079	26.9	5.31	36	36	9	16.2	34.4753	2	2	70.9	50	45	5	50	18	Yes	Yes		Yes		fresh embryo transfer	2020-08-01	2020-07-29	IVF
080	26.9	5.31	33	34	5	15.24	34.4753	2	4	58.89	39.7	34.13	5.6	60.27	16	Yes	No				fresh embryo transfer	2018-01-11	2018-01-08	IVF
081	26.73	3.75	30	29	2	26.6	25.9516	4	6.3	87.3	76	70	6	24	11.7	Yes	Yes	Yes		2	fresh embryo transfer	2019-04-14	2019-04-11	IVF
082	26.54	9.37	27	27	3		26.1962	3	5.3	22.5	39	25	14	61		No					fresh embryo transfer	2018-04-12	2018-04-09	IVF
083	26.35	3.13	48	49	3	25.7	28.0816	2	1.5	122.9	82	67	15	18	11	Yes	No				fresh embryo transfer	2018-06-26	2018-06-23	IVF
084	26.33	6.23	25	31	2	20.9	21.7051	4	4.2	23.4	44	41	3	56	11	No					fresh embryo transfer	2018-09-27	2018-09-24	IVF
085	26.26		31	31	4	29.4	23.6713	4	6.5	19.57	24	16	8	76	12	No					fresh embryo transfer	2018-04-13	2018-04-10	IVF
086	26.17	7.76	34	31	4	22	23.2254	3	5.3	73.3	51	38	13	49	8	Yes	Yes	Yes		1	fresh embryo transfer	2017-04-03	2017-03-31	IVF
087	26.1	2.72	27	25	4	20.2	26.3958	5	4.9	102.5	56	29	27	44	10	No					fresh embryo transfer	2018-09-01	2018-08-29	IVF
088	25.91	5.57	41	40	2		29.3878	4	1.7	36.7	39	37	2	61	9.9	Yes	Yes		Yes		fresh embryo transfer	2019-11-28	2019-11-25	IVF
089	25.91	5.57	42	41	2		29.3878	4	1.7	36.7	39	37	2	61		No					fresh embryo transfer	2020-05-25	2020-05-22	IVF
090	25.72	8.12	26	29	4	31	27.3982	5	4	146.3	92	76	16	8	10	No					fresh embryo transfer	2018-10-05	2018-10-02	IVF
091	25.67	9.03	25	27	2	19.3	19.8053	10	6.7	34.5	37	31	6	63	17	Yes	Yes	Yes		2	fresh embryo transfer	2020-09-25	2020-09-22	IVF
092	25.62	12.28	27	30	4	22.3	22.7903	4	2.9	17.1	24	18	6	76	10.8	Yes	Yes	Yes		1	fresh embryo transfer	2020-12-15	2020-12-12	IVF
093	25.6	5.03	25	25	3	22.1	30.8642	2	3.3	56.47	41	39	2	59	17	No					fresh embryo transfer	2019-05-09	2019-05-06	IVF
094	25.6	9.6	27	28	2	24.9	17.3589	4	7	54.79	58	46	12	42	12	No					fresh embryo transfer	2018-01-09	2018-01-04	IVF
095	25.51	13.05	32	37	3	19.4	28.7197	4	3.8	53.4	50	45	5	50	10	Yes	Yes	Yes		1	fresh embryo transfer	2019-07-24	2019-07-21	ICSI
096	25.24	1.64	33	52	1	19.5	24.4898	5	4.1	50.7	15	13	2	85	15.4	Yes	Yes	Yes		1	fresh embryo transfer	2020-11-17	2020-11-14	ICSI
097	25.22	4.08	38	34	6	25.7	26.8923	2	3.6	78.6	59	52	7	41	12.3	No				0	fresh embryo transfer	2020-10-10	2020-10-08	IVF
098	24.98	4.85	40	39	2.5	29.1	30.2992	4	2	125.8	17	15	2	83	7.8	No					fresh embryo transfer	2019-10-27	2019-10-24	IVF
099	24.98	4.85	39	38	2.08	29.1	30.2992	4	2	125.8	17	15	2	83	8	No					fresh embryo transfer	2019-06-26	2019-06-23	IVF
100	24.86	11.81	30	43	4	23.9	25.3086	3	5	59.4	78	76	2	22	17	Yes	Yes	Yes		1	fresh embryo transfer	2020-12-06	2020-12-03	ICSI
101	24.86	11.81	30	42	4	22.9	25.3086	3	5	59.4	78	76	2	22	18.8	No					fresh embryo transfer	2020-08-11	2020-08-08	ICSI
102	24.83	31.15	30	29	2	22.9	22.0386	3	3.2	22.5	27	24	3	73	14.7	No					fresh embryo transfer	2020-09-01	2020-08-29	ICSI
103	24.66	7.19	37	36	1	23.4	23.7118	4	7	26.5	61	54	7	39	13.5	Yes	Yes	Yes		1	fresh embryo transfer	2021-03-23	2021-03-20	IVF
104	24.66	7.19	37	35	1	24.6	23.7118	3	5.3	65.3	77	73	4	23	13.6	No				0	fresh embryo transfer	2020-12-15	2020-12-12	IVF
105	24.51	10.21	28	30	2.5	21	20.2865	2	1.5	29.4	63	53	10	37	11	No					fresh embryo transfer	2018-08-22	2018-08-19	IVF
106	24.48	7.66	30	30	4	19.8	27.1664	4	4.1	16.7	28	26	2	72	10.7	Yes	Yes	Yes		1	fresh embryo transfer	2020-07-13	2020-07-10	ICSI
107	24.48	10.67	36	36	1	26.2	22.4982	4	8.8	5.6	9	5	4	91	7	No				0	fresh embryo transfer	2020-12-28	2020-12-25	ICSI
108	24.43	9.17	27	30	1	31.1	31.1419	4	6.6	53.2	29	25	4	71	12	No					fresh embryo transfer	2019-07-26	2019-07-24	IVF+Late ICSI
109	24.4	6.72	28	32	10	27.1	23.939	4	2.7	32.9	38	33	5	62	7.8	Yes	Yes	Yes		1	fresh embryo transfer	2021-02-20	2021-02-18	IVF
110	24.17	6.79	33	36	7	23	32.2831	2	3.2	47.2	48	41	7	52	12.2	Yes	Yes	Yes		1	fresh embryo transfer	2021-02-13	2021-02-11	IVF
111	24.17	5.5	26	28	1	18	25.763	5	8.7	8.27	64	44	20	36	14	Yes	Yes	Yes		1	fresh embryo transfer	2017-06-23	2017-06-20	ICSI
112	24.05	16.54	28	28	3		24.2215	3	5.9	79.4	85	75	10	15	14	Yes	No				fresh embryo transfer	2018-04-10	2018-04-07	IVF
113	23.86	1.99	38	42	5	21.6	27.143	4	4	32.7	32	30	2	68	9.8	No					fresh embryo transfer	2019-11-13	2019-11-10	IVF
114	23.86	5.42	33	36	0.5	24.6	25.0298	4	5.3	112.3	60	55	5	40	8.6	No					fresh embryo transfer	2019-05-23	2019-05-20	IVF
115	23.81	2.58	34	31	3.83	21.1	25.0135	3	2.5	105.6	34	33	1	66	14	Yes	Yes	Yes		1	fresh embryo transfer	2019-03-10	2019-03-07	IVF
116	23.44	2.7	29	26	3	25.7	32.6531	3	5.1	31.53	67	61	6	33	5	No	No				fresh embryo transfer	2017-04-15	2017-04-12	IVF
117	23.43	7.36	27	27	3	19.1	30.8642	5	4.5	24.3	70	66	4	30	18	Yes	No			0	fresh embryo transfer	2020-12-10	2020-12-07	IVF
118	23.36	3.84	29	33	0.5		23.939	7	9	41.6	62	60	2	38	6.3	No				0	fresh embryo transfer	2020-11-17	2020-11-14	IVF
119	23.1	7.51	31	31	2	18	24.968	6	4.4	87.4	25	21	4	75	10.9	Yes	Yes	Yes		2	fresh embryo transfer	2020-12-30	2020-12-27	IVF
120	23.06	4.72	39	42	2	22.2	18.2857	3	2.6	57.1	38	33	5	62	15.6	No				0	fresh embryo transfer	2021-05-03	2021-04-30	IVF
121	23.06	4.72	38	42	1	21.1	18.2857	3	2.6	57.1	38	33	5	62	14.6	No				0	fresh embryo transfer	2020-11-07	2020-11-04	IVF
122	23	8.5	38	36	9	22	28.0102	2	2.5	41.7	48	43	5	52	9.9	Yes	Yes		Yes	0	fresh embryo transfer	2021-01-03	2020-12-31	IVF
123	22.97	6.14	33	29	2	23	27.102	2	4	82.8	78	75	3	22	14	No					fresh embryo transfer	2019-08-30	2019-08-27	IVF
124	22.95	12.35	37	40	3	19.1	25.5102	3	1.7	55.8	43	34	9	57	19	No					fresh embryo transfer	2020-05-16	2020-05-13	IVF
125	22.9	4.77	34	35	3	29	24.4898	4	8.9	24	54	51	3	46	13	Yes	No				fresh embryo transfer	2018-08-18	2018-08-15	IVF
126	22.71	11.16	32	45	2	24.44	23.8754	2	2.6	107.8	69	62	7	31	11.8	No					fresh embryo transfer	2019-01-14	2019-01-11	IVF
127	22.63	12.99	25	26	2	24.5	26.7755	2	3.2	97.5	59	50	9	41	13.3	No				0	fresh embryo transfer	2021-01-02	2020-12-30	IVF
128	22.58	7.13	27	29	0.75	24	25.9455	4	6.2	48.8	44.5	33.9	10.6	55.5	15	Yes	Yes	Yes		1	fresh embryo transfer	2019-07-05	2019-07-02	IVF
129	22.48	4.68	36	35	2	26.4	23.1837	3	1.4	109.7	49	46	3	51	13.3	Yes	Yes	Yes		2	fresh embryo transfer	2020-06-06	2020-06-03	IVF
130	22.46	2.46	28	28	3	19.6	22.5878	5	5.3	91	48	31	17	52	8	Yes	Yes	Yes		1	fresh embryo transfer	2017-10-23	2017-10-20	IVF
131	22.41	5.35	30	31	2	20.6	22.7244	2	2	5.5	60	51	9	40	9.5	No					fresh embryo transfer	2020-01-06	2020-01-03	IVF
132	22.33	5.45	28	28	2	21.1	24.4898	3	4.5	37.2	73	57	16	27	15	Yes	Yes	Yes		2	fresh embryo transfer	2018-09-15	2018-09-13	IVF
133	22.3	3.67	34	35	6	19.8	28.7347	2	6.8	28.8	72	59	13	28	11	Yes	No				fresh embryo transfer	2019-01-14	2019-01-11	IVF
134	22.3	3.67	34	34	4	19.8	29.3878	2	6.8	28.8	72	59	13	28	11.8	No					fresh embryo transfer	2018-07-21	2018-07-19	IVF
135	22.24	6.75	29	30	3	27.3	24.093	4	1.5	40.1	52	46	6	48	10.9	Yes	No			0	fresh embryo transfer	2020-11-24	2020-11-21	IVF
136	22.12	6.41	31	30	7	23	24.4898	4	4.1	31.8	31	29	2	69	14.5	Yes	Yes	Yes		1	fresh embryo transfer	2019-08-09	2019-08-06	IVF
137	22.06	12.21	26	26	1	24	19.6232	2	3	27.9	45	41	4	55	16	Yes	Yes	Yes		1	fresh embryo transfer	2020-05-09	2020-05-06	IVF
138	22.04	3.47	25	26	3.5	20	25.5102	6	2	49.1	74	69	5	26	13.7	No					fresh embryo transfer	2019-09-13	2019-09-10	IVF
139	21.98	5.59	32	34	7	21.1	24.4857	6	4.6	97.5	76	63	13	24	11	Yes	Yes	Yes		2	fresh embryo transfer	2018-05-24	2018-05-21	IVF
140	21.93	9.03	25	29	1	19.5	28.7317	3	3.9	37.2	51	30	21	49	7	No					fresh embryo transfer	2018-06-20	2018-06-17	IVF
141	21.88	5.32	34	37	3	19.7	21.7193	3	2	20.9	44	37	7	56	13.8	No				0	fresh embryo transfer	2021-01-02	2020-12-30	IVF
142	21.69	7.71	30	30	5	24.4	28.9062	5	5.9	82.9	73	68	5	27	9	Yes	Yes	Yes		2	fresh embryo transfer	2019-05-18	2019-05-15	IVF
143	21.47	10.69	36	42	4	19.43	20.7157	7	3.2	61.08	10.27	6.95	3.31	89.74	12	No	No				fresh embryo transfer	2017-04-22	2017-04-19	ICSI
144	21.43	8.92	30	39	1	23.6	26.1224	3	1	41.2	32	28	4	68	7.8	Yes	Yes	Yes		1	fresh embryo transfer	2021-04-05	2021-04-02	IVF
145	21.27	29.28	24	32	2	24.5	26.1962	2	3.4	21.4	44	44	0	56	12	Yes	Yes	Yes		2	fresh embryo transfer	2020-08-13	2020-08-10	IVF+Rescue ICSI
146	21.24	12.34	27	28	6	27.7	28.7317	2	1.8	71.2	70	68	2	30	10	Yes	Yes	Yes		1	fresh embryo transfer	2019-08-06	2019-08-03	IVF
147	21.08	12.51	29	29	5	20.2	20.9024	3	3.8	59.8	54	51	3	46	15	No					fresh embryo transfer	2020-06-27	2020-06-25	IVF+Rescue ICSI
148	21.06	3.17	34	34	1	25.4	28.616	4	4.2	49.3	72	69	3	28	13	No					fresh embryo transfer	2019-06-01	2019-05-29	IVF
149	20.98	2.95	34	30	3		25.3515	2	2.2	4.8	45	43	2	55	10	Yes	Yes		Yes		fresh embryo transfer	2018-07-31	2018-07-28	IVF
150	20.98	2.95	34	30	3.5	18.8	25.3515	2	2.2	4.8	45	43	2	55	10	No					fresh embryo transfer	2019-01-14	2019-01-11	ICSI
151	20.91	8.71	25	23	9	19.5	26.8274	3	6.4	48.7	56	38	18	44	14	Yes	Yes	Yes		2	fresh embryo transfer	2018-09-10	2018-09-07	IVF
152	20.9	11.77	35	35	2	18.3	27.6817	3	3.3	111.6	48	41	7	52	8	No					fresh embryo transfer	2020-07-03	2020-06-30	IVF
153	20.85	4.99	39	43	5.83	23.44	26.6749	4	3.8	44.6	47	44	3	53	10	No					fresh embryo transfer	2018-08-23	2018-08-20	IVF
154	20.81	7.54	34	35	12	25.8	29.3878	3	2.5	33.1	57	53	4	43	13	No				0	fresh embryo transfer	2021-02-06	2021-02-03	IVF
155	20.8	9.74	24	28	4	25.4	22.5981	2	2	10.7	47	42	5	53	10	Yes	Yes	Yes		2	fresh embryo transfer	2020-07-03	2020-06-30	ICSI
156	20.76	17.72	28	25	0.08	22.3	17.9592	3	2.1	30.2	26	24	2	74	9.7	Yes	Yes	Yes		1	fresh embryo transfer	2020-05-17	2020-05-14	IVF
157	20.68	16.76	31	36	2	19.4	28.7197	4	6.5	40.19	54	44	10	46		No					fresh embryo transfer	2018-11-02	2018-10-30	Rescue ICSI
158	20.59	3.43	35	39	5	22.4	24.8016	5	9.9	58	64	46	18	36	11.3	Yes	Yes	Yes		1	fresh embryo transfer	2019-01-14	2019-01-11	IVF
159	20.4	7.1	31	32	3.08	22.8	25.0593	3	4.9	8.5	39	37	2	61	13	No					fresh embryo transfer	2019-04-27	2019-04-24	IVF+Rescue ICSI
160	20.38	5.82	31	28	5	24.8		5	5.5	41.9	28	25	3	72	15.9	Yes	Yes	Yes		1	fresh embryo transfer	2020-09-05	2020-09-03	IVF
161	20.35	6.45	34	32	1	22.4	21.6333	6	3	137	24	23	2	75	10.1	Yes	Yes	Yes		1	fresh embryo transfer	2021-04-12	2021-04-09	IVF
162	20.32	8.88	28	30	2	20	29.4118	5	4	28.7	40	30	8	62	11.5	Yes	Yes		Yes	0	fresh embryo transfer	2021-02-27	2021-02-24	IVF
163	20.3	5.81	43	41	1	29	28.9051	3	3	55.8	49	39	10	51	18	No				0	fresh embryo transfer	2021-02-27	2021-02-24	IVF
164	20.25	3.87	28	30	2	19.1	24.3911	4	3.2	83.75	69	55	14	31	12	No					fresh embryo transfer	2019-04-06	2019-04-03	IVF
165	20.21	21.93	24	26	3	24.7	23.6713	6	4.4	56.8	72	70	2	28	12.8	Yes	Yes	Yes		2	fresh embryo transfer	2018-11-20	2018-11-15	IVF
166	20.21	4.27	32	33	3	21.48	21.9713	5	6.3	135.1	65	44	21	35		Yes	Yes				fresh embryo transfer	2017-04-06	2017-04-03	ICSI
167	20.2	4.91	33	38	5	19.9	21.6128	4	4.1	47.3	40	38	2	60	19.4	No				0	fresh embryo transfer	2021-03-03	2021-02-28	IVF
168	20.19	13.15	24	24	2.5	25.4	18.3768	5	3	1.9	33	29	4	67	11	Yes	Yes	Yes		2	fresh embryo transfer	2020-08-28	2020-08-25	ICSI
169	20.01	9.33	26	28	5	26.4	27.6817	6	2	89.8	40	30	7	63	12.5	Yes	Yes	Yes		1	fresh embryo transfer	2021-01-22	2021-01-19	IVF
170	19.98	7.52	33	36	5	19.2	26.9274	2	3.9	38.2	88.2	78.08	10.14	11.78	10	Yes	Yes		Yes		fresh embryo transfer	2016-11-15	2016-11-12	ICSI
171	19.98	7.52	35	37	1	19.2	26.9274	2	3.9	38.2	88.2	78.08	10.14	11.78		No					fresh embryo transfer	2018-04-09	2018-04-06	ICSI
172	19.96	3.14	38	48	11	21	26.2188	4	2.6	39.9	27	25	2	73	13.4	Yes	Yes	Yes		1	fresh embryo transfer	2019-03-13	2019-03-10	IVF
173	19.93	15.67	28	31	5	23	20.3125	4	3	71.6	46	43	3	54	13	Yes	Yes	Yes		1	fresh embryo transfer	2019-05-10	2019-05-05	IVF
174	19.89	8.2	32	33	5	19.9	25.3515	4	5	33.5	58	52	6	42	14.9	Yes	No				fresh embryo transfer	2020-07-16	2020-07-13	IVF
175	19.86	8.24	47	44	20.58	29	26.7755	6	3.4	92.4	64	60	4	36	8.8	No					fresh embryo transfer	2020-08-14	2020-08-11	IVF
176	19.79	3.82	35	36	2	21.8	32.526	4	3	55.3	49	43	6	51		No					fresh embryo transfer	2019-01-18	2019-01-15	IVF
177	19.71	11.73	27	31	0.75	18.1	22.8571	4	5.2	32.7	41	38	3	59	16	No					fresh embryo transfer	2019-07-16	2019-07-13	IVF
178	19.71	15.72	35	34	2	22.3	21.9723	3	8.6	37.11	68	53	15	32	14	No					fresh embryo transfer	2018-12-05	2018-12-02	IVF
179	19.49	6.93	27	28	2	22.6	21.4109	5	8.1	102	44	40	4	56	9.3	Yes	Yes	Yes		1	fresh embryo transfer	2020-03-28	2020-03-25	ICSI
180	19.49	5.62	32	30	10	26	26.7299	7	3.8	9.7	58	44	14	42	8	Yes	Yes	Yes		1	fresh embryo transfer	2019-03-23	2019-03-20	ICSI
181	19.32	9.57	32	33	3	20.7	28.7319	3	3.7	26.7	43	40	3	57	15	Yes	Yes	Yes		1	fresh embryo transfer	2018-12-06	2018-12-03	IVF
182	19.21	3.6	26	27	2	20.3	21.4109	5	8.1	102	44	40	4	56	11.3	No					fresh embryo transfer	2019-04-25	2019-04-22	ICSI
183	19.17	4.2	30	47	2	20.1	25.3515	4	2.1	38	15	11	4	85	9.8	Yes	Yes		Yes		fresh embryo transfer	2019-12-12	2019-12-09	IVF+Rescue ICSI
184	19.15	24.71	42	38	1	25.1	29.7143	2	1	93.1	54	50	4	46	16.8	Yes	Yes		Yes	0	fresh embryo transfer	2021-03-22	2021-03-19	ICSI
185	19.02	4.83	37	39	6	20	22.1453	4	6.3	14.6	26	20	6	74	14	No	No				fresh embryo transfer	2017-04-01	2017-03-30	ICSI
186	19.02	4.83	37	38	6	20	22.1453	4	6.3	14.6	26	20	6	74	15	No	No				fresh embryo transfer	2016-11-29	2016-11-26	IVF+Rescue ICSI
187	18.49	6.3	28	28	9	18.1	20.2449	4	7.3	47.8	89	86	3	11	11	No					fresh embryo transfer	2019-01-19	2019-01-17	IVF
188	18.43	10.42	37	37	10	22.1	23.8367	5	8.2	79.1	57	40	17	43	8	No	No				fresh embryo transfer	2016-09-10	2016-09-07	IVF
189	18.28	10.47	33	31	5	24.8	23.8498	5	4	97.5	77	67	10	23	17.4	Yes	Yes	Yes		1	fresh embryo transfer	2021-04-15	2021-04-12	IVF
190	18.27	6.14	27	29	2	27.3	30.8642	7	2.2	44.4	49	46	3	51	16	Yes	No			0	fresh embryo transfer	2020-12-18	2020-12-15	IVF
191	18.23	5.22	30	31	1	25	30.1162	4		47	36	31	5	64	15.7	Yes	Yes	Yes		1	fresh embryo transfer	2020-08-08	2020-08-05	IVF
192	18.23	7.72	33	36	5	27.3	28.089	5	3.5	32.1	52	43	9	48	11.4	No				0	fresh embryo transfer	2021-04-01	2021-03-29	ICSI
193	18.18	10.35	29	30	7	22.9	20.0617	7	3.2	151.1	67	63	4	33	12.6	Yes	Yes	Yes		1	fresh embryo transfer	2020-06-24	2020-06-21	IVF+Rescue ICSI
194	18.18	4.93	35	39	3	23	22.2222	3	3.4	77.2	56	52	4	44	10.9	Yes	Yes	Yes		2	fresh embryo transfer	2019-06-01	2019-05-29	IVF
195	18.12	7.63	27	29	2	22.3	23.7812	2	2.2	115.2	86	82	4	14	8.5	Yes	Yes	Yes		1	fresh embryo transfer	2020-09-19	2020-09-16	IVF
196	18.07	6.13	24	25	1	22.6	28.4055	5	4.2	147.3	61	57	4	39	11	No					fresh embryo transfer	2019-04-02	2019-03-30	IVF
197	18.06	7.41	29	27	1	29.7	27.3982	3	5.1	37	32	27	5	68	10.7	No				0	fresh embryo transfer	2021-02-13	2021-02-11	全补救Rescue ICSI
198	18.05	9.69	31	39	10	24.1	25.6055	3	6.8	69.8	77	60	17	23	13	Yes	Yes		Yes		fresh embryo transfer	2018-01-29	2018-01-26	IVF
199	18.05	10.93	30	32	5	23	30.7564	4	2.1	48.2	54	45	9	46	10	No				0	fresh embryo transfer	2021-01-25	2021-01-22	ICSI
200	17.98		30	31	4	20.8		7	4.7	131.55	46	36	10	54	12	Yes	Yes	Yes		2	fresh embryo transfer	2018-12-09	2018-12-06	IVF
201	17.98	4.81	30	31	3	23.1	26.5118	5	4	72.2	22	11	11	78	8	No				0	fresh embryo transfer	2021-04-12	2021-04-09	ICSI
202	17.85	8.43	34	38	12	21.9	27.6817	4	5.2	25.7	44	43	1	56	12	No				0	fresh embryo transfer	2021-02-15	2021-02-13	IVF
203	17.84	14.16	36	37	2	20.5	26.5118	3	5.6	50.22	68	41	17	32	12	No					fresh embryo transfer	2019-04-04	2019-04-01	IVF
204	17.76	2.27	30	29	6	22.1	24.6914	3	4.5	117.4	51	46	5	49	15.8	No				0	fresh embryo transfer	2021-03-13	2021-03-10	IVF
205	17.65	9.69	29	28	3.58	23.7	24.5675	2	3	100.4	74	69	5	26	13	No					fresh embryo transfer	2020-08-18	2020-08-15	IVF
206	17.64	12.27	31	31	6	26.4	30.7394	3	3.5	35.3	73	70	3	27	13.4	Yes	Yes	Yes		2	fresh embryo transfer	2020-09-16	2020-09-13	IVF
207	17.56	5.96	29	30	7	20.7	21.7181	5	2.6	50.2	8	6	2	92	14	No					fresh embryo transfer	2019-07-28	2019-07-25	IVF+Rescue ICSI
208	17.45	4.86	32	32	1	24.4	18.8092	4	1.5	53.6	39	24	15	61		No					fresh embryo transfer	2018-12-29	2018-12-26	IVF
209	17.44	4.51	38	41	2	25	24.6181	6	3.4	132.2	71	53	18	29	12	No					fresh embryo transfer	2018-07-30	2018-07-25	IVF
210	17.38	14.29	30	29	1.5	22	26.5731	3	3	22.8	33	31	2	67	9.1	Yes	Yes	Yes		1	fresh embryo transfer	2019-12-17	2019-12-14	IVF
211	17.34	3.33	27	24	2	16.2	18.5185	6	2	2.5	17	13	4	83	12.9	No				0	fresh embryo transfer	2021-02-11	2021-02-09	ICSI
212	17.24	11.08	29	28	2	22	28.075	3	3.9	70.9	55	53	2	45	14	No					fresh embryo transfer	2020-09-03	2020-08-31	IVF
213	17.19	6.11	32	31	5	23.9	18.3768	4	1.2	131.9	12	10	2	88		Yes	Yes	Yes		1	fresh embryo transfer	2018-11-16	2018-11-13	IVF
214	17.12	3.88	25	28	3	25.3	26.0262	3		36.6	7	6	1	93	10.3	Yes	Yes	Yes		1	fresh embryo transfer	2019-12-14	2019-12-11	ICSI
215	17.11	6.19	29	30	2	18.8	33.2085	2	3.3	27.11	50	39	11	50	9	No					fresh embryo transfer	2018-07-09	2018-07-06	IVF
216	16.98	4.28	30	29	3	20	20.7612	4	5	32.9	62	60	2	38	14.5	Yes	Yes	Yes		1	fresh embryo transfer	2019-07-31	2019-07-28	IVF
217	16.89	6.56	31	32	3	20	31.3469	2	2.8	52.3	64	56	8	36	9	Yes	Yes	Yes		2	fresh embryo transfer	2019-09-06	2019-09-03	IVF
218	16.89	6.56	30	31	3	20	31.3469	2	2.8	52.3	64	56	8	36	7.6	Yes	No				fresh embryo transfer	2019-03-18	2019-03-15	IVF
219	16.87	8.89	28	29	1	25	27.1314	4	2.2	34.7	35	28	7	65	11.9	Yes	Yes	Yes		2	fresh embryo transfer	2021-01-30	2021-01-27	IVF
220	16.82	4.53	29	30	1	20.4	28.0816	2	4	4.1	43	34	9	57	10.4	Yes	Yes	Yes		1	fresh embryo transfer	2020-07-30	2020-07-27	IVF
221	16.8	2.13	29	34	6	27.8	27.6817	4	6.4	130.11	75	54	21	25	10.5	Yes	Yes		Yes		fresh embryo transfer	2019-04-23	2019-04-18	IVF
222	16.75	10.79	25	27	1.5	22.9	32.6531	3	5.1	87.9	50	46	4	50	11.3	Yes	Yes	Yes		1	fresh embryo transfer	2020-06-01	2020-05-29	IVF
223	16.73	4.42	27	29	4	19.8	27.2173	4	3.6	172	63	55	8	37	14.3	Yes	No				fresh embryo transfer	2019-12-21	2019-12-18	IVF
224	16.72	5.05	28	30	5	24.1	28.959	5	3.7	83.91	53	48	5	47	8.1	No					fresh embryo transfer	2019-03-21	2019-03-18	IVF
225	16.62	2.26	26	27	0.5	27	22.2753	6	5.5	113.7	57	55	2	43	8.4	Yes	Yes	Yes		1	fresh embryo transfer	2019-09-17	2019-09-14	IVF
226	16.54	12	27	28	2	21	23.6713	4	4	22.4	53	50	3	47	13	No					fresh embryo transfer	2020-07-04	2020-07-02	IVF
227	16.48	12.22	30	27	2	28.6	24.5089	4	4.5	90.8	77	73	4	23	10.4	Yes	Yes	Yes		1	fresh embryo transfer	2019-04-09	2019-04-04	IVF
228	16.42	7.08	36	35	11	22.4	23.4568	5	5.7	79.6	60	44	16	40		No	No				fresh embryo transfer	2017-04-24	2017-04-21	IVF
229	16.41	4.21	29	30	1.58	23.3	29.2184	4	3.6	138.6	76	71	5	24	16	Yes	Yes	Yes		2	fresh embryo transfer	2019-11-16	2019-11-13	IVF
230	16.38	12.35	31	31	4	25	17.6327	5	2.5	6.3	54	50	4	46	16.6	Yes	Yes	Yes		1	fresh embryo transfer	2020-09-10	2020-09-07	ICSI
231	16.35		31	37	5	25.1	28.959	3	4	66.4	66	48	18	34	15	Yes	Yes	Yes		1	fresh embryo transfer	2018-09-27	2018-09-24	IVF
232	16.34	7.49	28	31	3	20.5	27.1178	3	5.6	8.6	39	32	6	62	9.9	No					fresh embryo transfer	2020-09-04	2020-09-01	ICSI
233	16.33	13.96	29	29	2	23.9	24.0569	3	2.2	74.3	27	22	5	73	7.4	Yes	Yes	Yes		1	fresh embryo transfer	2020-06-27	2020-06-24	IVF
234	16.25	3.53	33	32	1	22.4	29.3776	2	2.1	66.3	54	52	2	46	16	Yes	Yes	Yes		1	fresh embryo transfer	2018-09-01	2018-08-29	IVF
235	16.2	13	25	28	2	24.1	27.4717	2	2.1	109.9	57	54	3	43	14.3	Yes	Yes	Yes		1	fresh embryo transfer	2020-09-05	2020-09-02	IVF
236	16.15	9.35	23	31	2	27	29.7609	2	2	32.6	66	59	7	34	8.5	Yes	Yes	Yes		2	fresh embryo transfer	2021-01-06	2021-01-03	IVF
237	16.13	6.46	27	31	2	24	22.5981	7	3.5	42.7	60	55	5	40	11.4	Yes	Yes	Yes		1	fresh embryo transfer	2021-03-12	2021-03-09	IVF
238	15.99	56.67	28	29	3	24.5	28.3675	3	4.9	2.6	69	69	0	31	16.9	Yes	Yes	Yes		1	fresh embryo transfer	2020-09-24	2020-09-18	ICSI
239	15.96	8.07	32	31	1.42	21	19.5918	4	4.2	35.9	46	38	8	54	11.2	Yes	Yes	Yes		1	fresh embryo transfer	2021-02-03	2021-01-31	IVF
240	15.88	7.79	31	31	5	21.1	23.7387	5	1.7	82.5	3	3	0	97	13	No				0	fresh embryo transfer	2020-12-21	2020-12-18	IVF+ICSI
241	15.87	4.56	27	28	2	25.7	21.8871	2	2.7	95.6	64	58	6	36	9.9	No					fresh embryo transfer	2020-07-21	2020-07-18	IVF
242	15.84	3.78	28	27	2	20.8	25.9516	3	3	84.1	45	35	10	55	10	Yes	Yes	Yes		1	fresh embryo transfer	2020-12-11	2020-12-08	IVF
243	15.84	6.41	43	43	1	23.7	24.8016	3	3.2	72.2	71	52	19	29	10	No					fresh embryo transfer	2018-09-30	2018-09-28	IVF
244	15.8	5.05	30	38	8	21.6	22.6422	5	4.7	56.3	32	30	2	68	16.6	Yes	Yes	Yes		1	fresh embryo transfer	2020-10-16	2020-10-13	IVF
245	15.78	20.2	30	29	4	20.3	22.913	2	2.7	10.9	51	43	8	49	11.6	Yes	Yes	Yes		2	fresh embryo transfer	2021-03-25	2021-03-22	IVF
246	15.77	4.58	34	31	4.5	21.5	30.3233	4	6.6	78.5	62	46	16	38	16	No					fresh embryo transfer	2018-05-30	2018-05-27	IVF
247	15.76	8.12	31	28	3	20.6	29.0253	4	4	109.7	61	51	10	39	8.8	No				0	fresh embryo transfer	2021-02-09	2021-02-06	IVF
248	15.72	6.2	29	28	3	23.6	23.1481	4	3	29.8	40	35	5	60	13.8	Yes	Yes	Yes		1	fresh embryo transfer	2020-12-29	2020-12-26	IVF
249	15.68	3.1	39	40	1		22.4913	2	2.5	47	61	52	9	39	12	Yes	Yes	Yes		1	fresh embryo transfer	2016-07-26	2016-07-23	IVF
250	15.63	16.42	34	33	1	19.6	21.7051	2	2.25	30.3	46	42	4	54	10.8	Yes	Yes	Yes		1	fresh embryo transfer	2020-07-06	2020-07-03	IVF
251	15.57	6.61	26	31	5	24.1	26.6436	4	2.8	53.7	34	31	3	66	10	Yes	Yes	Yes		2	fresh embryo transfer	2020-12-29	2020-12-26	IVF+Rescue ICSI
252	15.57	4.17	38	31	1	20.8	19.2653	4	2.8	281.7	52	38	14	48	17	No					fresh embryo transfer	2018-08-10	2018-08-07	IVF
253	15.41		28	29	3	21.5	21.2245	3	3.5	45.2	50	44	6	50	13.7	Yes	Yes	Yes		1	fresh embryo transfer	2019-03-17	2019-03-14	IVF
254	15.33	4.06	26	27	2	18.8	20.0617	4	4.2	46.7	39	32	7	61	12.4	Yes	Yes	Yes		1	fresh embryo transfer	2020-11-24	2020-11-21	IVF
255	15.33	11.12	27	29	3	21.9	27.7447	7	7.4	87.8	70	56	14	30	11	No					fresh embryo transfer	2018-01-26	2018-01-24	IVF
256	15.26	6.53	34	37	1	32.3	26.1224	5	2.7	108.5	61	57	4	39	13	Yes	Yes	Yes		1	fresh embryo transfer	2020-09-12	2020-09-09	IVF
257	15.25	4.05	31	32	2	19.5	22.4913	5	2	92	49	44	5	51	13	Yes	Yes	Yes		1	fresh embryo transfer	2020-06-27	2020-06-24	IVF
258	15.2	3.83	38	48	6	23.7	24.2215	4	1.5	44.8	47	33	10	57	12.7	Yes	No			0	fresh embryo transfer	2021-02-22	2021-02-19	IVF
259	15.17	10.03	28	29	3	23.5	31.378	4	3.2	81.18	67	50	17	33		Yes	Yes	Yes		1	fresh embryo transfer	2018-10-22	2018-10-19	ICSI
260	15.11	3.59	32	51	4	27.2	18.1138	5	5	67.8	53	35	18	47		Yes	No				fresh embryo transfer	2017-05-08	2017-05-05	IVF
261	15.1	8.85	24	26	2	19.5	19.2653	5	2	127.4	50	48	2	50	15	No					fresh embryo transfer	2019-12-28	2019-12-25	IVF
262	15.09	2.62	34	33	4	24.2		7	4.1	64.7	51	48	3	49	12	Yes	Yes		Yes		fresh embryo transfer	2019-09-14	2019-09-11	IVF
263	15.08	9.86	27	30	5	21.5	24.2215	7	3.3	14.8	84	80	4	16	19	No					fresh embryo transfer	2019-09-12	2019-09-09	IVF
264	15.02	7.12	37	37	6	22.8	27.7323	7	2.9	84.2	49	29	20	51		No	No				fresh embryo transfer	2016-11-29	2016-11-26	IVF
265	14.92	3.49	27	28	2	21.8	23.8884	3	3.2	18.1	58	51	7	42	13	Yes	Yes	Yes		1	fresh embryo transfer	2021-01-24	2021-01-21	IVF
266	14.88	2.99	31	30	3	23.2	24.3375	5	5.9	153.69	76	51	25	24	15	Yes	Yes		Yes		fresh embryo transfer	2018-03-24	2018-03-22	IVF
267	14.87	5.45	30	30	4		33.9506	2	2.7	65.6	68	64	4	32	13.5	Yes	Yes		Yes		fresh embryo transfer	2019-06-11	2019-06-06	IVF
268	14.78	10.09	30	32	5	16	20.148	3	6	38.2	58	52	6	42	14.4	Yes	Yes	Yes		2	fresh embryo transfer	2020-10-13	2020-10-10	IVF
269	14.74	6.45	31	30	2	23	23.4509	4	2.3	111.7	62	55	7	38	9.3	Yes	Yes	Yes		1	fresh embryo transfer	2021-01-15	2021-01-13	IVF
270	14.72	5.66	25	29	5	24.2	22.4913	5	3.7	64.2	69	63	6	31	12	Yes	Yes	Yes		2	fresh embryo transfer	2021-02-27	2021-02-24	IVF+Rescue ICSI
271	14.64	3.85	37	38	1	29.1	21.4692	2	4.4	47.6	72	57	15	28	14	No					fresh embryo transfer	2018-11-26	2018-11-23	IVF+Rescue ICSI
272	14.61	10.3	34	29	2	23.4	20.9024	3	2.7	53.7	53	45	8	47	9	No				0	fresh embryo transfer	2020-12-29	2020-12-26	IVF
273	14.6	7.72	37	35	1	25.5	28.3737	3	1.9	46.8	60	55	5	40	13.6	No				0	fresh embryo transfer	2020-12-21	2020-12-18	IVF
274	14.58	2.9	26	28	4	30.4	24.3911	4	5.8	39.3	31	12	19	69	15	Yes	Yes		Yes		fresh embryo transfer	2017-12-14	2017-12-11	Rescue ICSI
275	14.55	5.19	29	28	4	22.8	27.1314	4	5.2	109.1	85	70	15	15	11	No					fresh embryo transfer	2018-05-03	2018-04-30	IVF
276	14.53	10.18	32	31	2	24	27.0641	3	5.2	44.4	26	25	1	74	14.3	Yes	Yes		Yes		fresh embryo transfer	2020-07-17	2020-07-14	IVF+Rescue ICSI
277	14.53	3.08	35	35	3	26.6	29.8877	6	3.3	119.9	33	27	6	67	12	No					fresh embryo transfer	2020-06-02	2020-05-30	IVF
278	14.47	6.66	27	29	5	22.5	28.3447	5	2.5	21.9	37	34	3	63	11.3	No					fresh embryo transfer	2019-12-21	2019-12-19	IVF
279	14.42	6.19	36	32	1.5	24.4	21.6049	3	2	17.9	51	46	5	49	11.8	No				0	fresh embryo transfer	2021-03-12	2021-03-09	IVF
280	14.4	4.26	27	27	2	21.8	23.3887	4	6	11.6	39	34	5	61	11.2	Yes	No			0	fresh embryo transfer	2020-12-15	2020-12-12	IVF
281	14.28	10.74	31	32	2	20.6	21.8776	5	3.2	87.3	51	39	12	49	10.7	No				0	fresh embryo transfer	2020-12-04	2020-12-01	IVF
282	14.21	5.12	26	29	1.5	21.8	23.8751	5	3	96.8	52	48	4	48	10	Yes	Yes	Yes		1	fresh embryo transfer	2020-07-14	2020-07-11	IVF
283	14.14	3.04	26	28	1	27.3	26.1224	2	9.7	97.7	81	72	9	19	7.8	Yes	No				fresh embryo transfer	2018-04-10	2018-04-07	IVF
284	14.14	7.27	33	33	3.67	19.8	27.5134	2	3.7	19.9	36	27	9	64	11.6	No				0	fresh embryo transfer	2021-03-16	2021-03-13	ICSI
285	14.14	13.7	31	30	4	27.8	25.1808	2	3	133.5	58	54	4	42	10.5	No					fresh embryo transfer	2019-12-30	2019-12-27	IVF
286	14.14	7.27	32	31	2.25	20.2	27.5134	4	4.4	32.5	45	44	1	55	12	No					fresh embryo transfer	2019-11-08	2019-11-05	IVF+Rescue ICSI
287	14.09	4.46	27	28	3	24.4	22.46	2	3.6	24.9	38	31	7	62	14.7	No				0	fresh embryo transfer	2020-12-01	2020-11-28	IVF
288	14.06	7.71	29	31	3	18.9	25.2595	6	1.9	63.5	47	43	4	53	11	Yes	Yes		Yes		fresh embryo transfer	2019-05-06	2019-05-03	IVF
289	14.06	3.16	26	26	3	25.7	23.939	7	4.2	123.1	45	38	7	55	14	Yes	No				fresh embryo transfer	2019-12-19	2019-12-16	IVF
290	14.05	2.81	25	26	3	19.6	23.5883	4	3.2	108.45	93	78	15	7	10	No					fresh embryo transfer	2017-08-09	2017-08-06	IVF
291	14.02	6.68	28	30	5	20.4	21.4619	4	2.5	116.5	39	34	5	61	7.7	No					fresh embryo transfer	2020-07-23	2020-07-20	IVF+Rescue ICSI
292	14	7.87	28	31	3	23.4	24.7676	7	4	126.7	75	71	4	25	14	Yes	Yes	Yes		1	fresh embryo transfer	2020-11-06	2020-11-03	ICSI
293	13.96	2.94	30	29	2	22.4	27.7778	3	2.5	39.9	61	57	4	39	15.6	Yes	Yes				fresh embryo transfer	2020-05-29	2020-05-26	IVF
294	13.91	4.76	33	34	1	28	31.3146	2	2.3	82.6	55	52	3	45	10.1	No					fresh embryo transfer	2020-04-04	2020-04-01	IVF
295	13.86	8.8	34	33	1	25.2	29.0533	3	1.9	20.4	25	22	3	75	10.2	Yes	Yes	Yes		1	fresh embryo transfer	2019-12-28	2019-12-25	IVF
296	13.86	5.42	30	34	5	19.1	25.7371	3	6.1	127.7	88	72	16	12	10	Yes	Yes	Yes		1	fresh embryo transfer	2018-08-04	2018-08-01	IVF
297	13.86	10.25	25	27	4	20.3	27.7447	5	6.3	77.6	8	1	7	92	12.3	No					fresh embryo transfer	2017-05-20	2017-05-18	ICSI
298	13.83	4.47	32	32	3	19.8	23.1405	3	2.6	104.3	70	67	3	30	11	No					fresh embryo transfer	2019-09-22	2019-09-19	IVF
299	13.82	4.25	32	31	5	20.4	28.089	2	4	28.9	34	27	7	66	12	Yes	Yes	Yes		2	fresh embryo transfer	2021-04-14	2021-04-11	IVF
300	13.82	3.14	33	31	6	19	26.7949	5	7.1	98.5	66	57	9	34	12.7	Yes	No				fresh embryo transfer	2018-12-25	2018-12-22	IVF
301	13.76	7.81	27	27	1	20.8	22.4088	5	5.7	118.7	58	51	7	42	9.4	Yes	Yes	Yes		1	fresh embryo transfer	2019-06-28	2019-06-25	IVF
302	13.76	8.9	29	29	4	21.6	20.5151	7	6.4	138.3	87.7	70.76	16.94	12.3	9	No	No				fresh embryo transfer	2016-05-15	2016-05-12	IVF
303	13.66	5.47	28	28	3	21.3	22.4712	4	4.7	13.8	34	30	4	66		Yes	Yes		Yes		fresh embryo transfer	2018-12-30	2018-12-27	IVF+Rescue ICSI
304	13.62	9.2	28	31	1	25.6	22.0386	7	4.9	64.2	44	37	7	56	10.3	Yes	Yes	Yes		1	fresh embryo transfer	2021-03-26	2021-03-23	IVF
305	13.6	7.3	29	36	1	23.7	0	3	1.3	42.7	76	70	6	24	17.7	Yes	Yes	Yes		2	fresh embryo transfer	2020-08-31	2020-08-28	IVF
306	13.56	6.2	29	36	8	20.5	20.7157	4	3.7	11	62	58	4	38	13.4	No				0	fresh embryo transfer	2021-02-11	2021-02-09	IVF
307	13.38	5.6	29	30	2	20.3	19.79	2	4.2	32.1	56	48	8	44	10.2	Yes	Yes	Yes		2	fresh embryo transfer	2021-01-30	2021-01-27	IVF
308	13.37	8.54	33	33	4.5	28	25.7117	6	2.9	81.3	38	34	4	62	9.5	Yes	Yes	Yes		1	fresh embryo transfer	2021-04-30	2021-04-27	IVF
309	13.11	3.41	33	37	11	25	27.1809	3	3.4	73.7	57	53	4	43	13.3	No					fresh embryo transfer	2019-10-24	2019-10-21	IVF
310	13.08	10.68	25	25	4	20.1	25.1953	2	2.6	38.7	60	57	3	40	12	Yes	Yes	Yes		2	fresh embryo transfer	2019-11-11	2019-11-08	IVF
311	13.06	6.79	29	29	1	23	23.8884	5	6	43.3	56	54	2	44	12.7	Yes	Yes	Yes		1	fresh embryo transfer	2020-12-22	2020-12-19	IVF
312	13.06	6.79	28	28	1	22.7	23.8884	5	6	43.3	56	54	2	44	13.6	No					fresh embryo transfer	2020-08-08	2020-08-05	IVF
313	13.04	10.18	31	30	7	24.6	27.7778	4	3.8	70.38	68	48	20	32	11	No					fresh embryo transfer	2018-03-24	2018-03-22	IVF
314	12.9	6.07	29	31	3	19.7	28.3951	5	6.7	89.5	63	54	9	37	12.3	Yes	Yes	Yes		1	fresh embryo transfer	2021-04-18	2021-04-15	IVF
315	12.85	4.75	29	25	5	17.5	23.1481	7	5.7	30	31	18	13	69		No	No				fresh embryo transfer	2017-03-31	2017-03-28	ICSI
316	12.73	12.35	29	29	2	18.4	19.9744	4	4.5	47	78	73	5	22	11	Yes	Yes	Yes		1	fresh embryo transfer	2020-10-25	2020-10-22	Rescue ICSI
317	12.67	9.79	31	43	21	24.8	23.6713	6		25	25	22	3	75	8.2	Yes	Yes				fresh embryo transfer	2020-06-21	2020-06-18	IVF
318	12.64	3.74	37	37	4	21.9	24.4898	3	4.9	104.28	72	52	20	28	15	No					fresh embryo transfer	2017-07-21	2017-07-18	IVF
319	12.59	7.55	26	28	1	26.4	25.3934	3	4.3	61.5	62	55	7	38	14.7	Yes	Yes	Yes		2	fresh embryo transfer	2020-12-10	2020-12-07	IVF
320	12.56	10.25	31	34	5	18	18.937	3	5.2	63.7	79	74	5	21	10	No					fresh embryo transfer	2018-11-06	2018-11-03	IVF
321	12.5	10.78	26	27	2	26.7	25.6801	7	1.7	112.6	22	20	2	78	16.8	Yes	Yes	Yes		2	fresh embryo transfer	2020-09-12	2020-09-10	IVF
322	12.45	11.03	30	34	3	18.3	27.4587	4	2.2	8.3	43	39	4	57	13.7	Yes	Yes	Yes		1	fresh embryo transfer	2021-01-09	2021-01-06	IVF
323	12.44	14.27	25	29	2	21	21.2245	5	4.5	77.3	53	49	4	47	16	No					fresh embryo transfer	2020-05-05	2020-05-02	IVF
324	12.32	8.23	34	33	8	19.5	20.2812	5	7.3	107.9	85	58	27	15	13	Yes	Yes	Yes		1	fresh embryo transfer	2016-12-13	2016-12-10	IVF
325	12.28	2.72	32	31	1	23.4	21.2245	4	3.6	165.9	78	57	21	22		No					fresh embryo transfer	2017-06-02	2017-05-30	IVF
326	12.26	4.43	43	44	1	24.4	19.7822	3	5	132	79	65	14	21	8	No					fresh embryo transfer	2017-06-03	2017-05-31	IVF
327	12.2	8.65	35	38	2	20.3	27.6817	3	1.5	79.3	66	60	6	34	13	No					fresh embryo transfer	2019-05-05	2019-05-02	IVF
328	12.16	7.1	28	29	1	21.3	20.0617	3	3.7	82.8	40	38	2	60	16	Yes	Yes	Yes		1	fresh embryo transfer	2020-10-09	2020-10-06	IVF
329	12.15	3.34	26	30	2	24	22.694	5	3.7	45.4	51	36	15	49	14	No					fresh embryo transfer	2018-06-28	2018-06-25	IVF
330	12.11	9.35	31	31	2	21.5	19.8407	4	11	12.6	61	58	3	39	7.4	Yes	Yes		Yes		fresh embryo transfer	2018-12-30	2018-12-27	IVF+Rescue ICSI
331	12.08	8.5	36	42	1	23.9	24.8016	3	3.5	64.8	46	37	9	54	10	Yes	Yes		Yes	0	fresh embryo transfer	2021-05-01	2021-04-28	IVF
332	12.07		28	31	0.67	19.5	29.7458	2	2	32.1	49	38	11	51	12.7	Yes	Yes	Yes		1	fresh embryo transfer	2021-03-11	2021-03-08	IVF
333	11.94	4.7	28	32	2	19.9	32.4886	5	3.2	46.8	77	67	10	23	10	Yes	Yes	Yes		1	fresh embryo transfer	2018-08-09	2018-08-06	IVF
334	11.86	5.55	33	35	2	20.2	22.5309	3	2	144.7	39	35	4	61	8.5	No					fresh embryo transfer	2020-04-23	2020-04-20	IVF
335	11.82	6.34	29	28	2	27.5	31.5617	3	1	112.3	49	38	11	51	10.7	No				0	fresh embryo transfer	2020-11-26	2020-11-23	IVF
336	11.77	12.09	28	29	4	21.9		5	7.4	76	39	31	8	61	10.5	No					fresh embryo transfer	2019-10-30	2019-10-27	IVF
337	11.74	8.84	32	32	5	23.7		4	6.6	33.2	62	60	2	38	14.6	Yes	No				fresh embryo transfer	2020-01-12	2020-01-09	IVF
338	11.72	11.92	39	31	2	20.6	28.075	2	4	104.6	77	72	5	23	7	No				0	fresh embryo transfer	2021-03-01	2021-02-27	IVF
339	11.69	2.19	32	49	4	19.1	25.9516	7	4.9	97.4	64	46	18	36	10	Yes	No				fresh embryo transfer	2017-05-31	2017-05-28	IVF
340	11.69	12.53	31	31	3.83	19.5	22.4913	3	3.4	133.2	49	46	3	51	9.8	No					fresh embryo transfer	2020-03-30	2020-03-27	IVF
341	11.69	12.53	31	31	3.83	18.6	22.4913	3	3.5	111.98	73	36	37	27	12	No					fresh embryo transfer	2019-11-26	2019-11-23	IVF
342	11.69	12.53	30	30	2.5	17.6	21.7993	3	3.5	111.98	73	36	37	27	10	No					fresh embryo transfer	2018-09-26	2018-09-23	IVF
343	11.66	7.51	31	32	4	26.7	24.5351	7	2.8	135.87	91	67	24	9	14	Yes	Yes		Yes		fresh embryo transfer	2017-04-27	2017-04-24	IVF
344	11.64	1.69	29	31	2	22.9	17.0068	5	5	104.1	22	20	2	78	10.6	Yes	Yes	Yes		2	fresh embryo transfer	2019-11-21	2019-11-18	IVF
345	11.59	6.78	30	31	2.5	26.3	24.4898	3	3.5	48.6	72	68	4	28	11	Yes	Yes	Yes		1	fresh embryo transfer	2019-09-14	2019-09-11	IVF
346	11.59	6.19	32	33	2	24.5	27.7778	3	1	101.9	73	58	15	27	11.6	Yes	Yes	Yes		2	fresh embryo transfer	2018-09-19	2018-09-16	IVF
347	11.58	5.15	29	32	4	19.5	26.2346	5	5.4	50.8	47	35	12	53	12.6	Yes	Yes	Yes		1	fresh embryo transfer	2018-04-09	2018-04-06	IVF
348	11.55	10.63	33	33	7	20.5	28.6801	4	3.6	43.8	50	46	4	50	11.4	Yes	Yes	Yes		1	fresh embryo transfer	2020-10-01	2020-09-28	IVF
349	11.55	6.59	31	31	8	19.5	25.963	5	8.1	71.9	55	52	3	45	10.5	No					fresh embryo transfer	2019-03-17	2019-03-14	IVF
350	11.54	3.91	29	29	1	26	25.5354	4	3	49.1	50	46	4	50	11.8	Yes	Yes		Yes	0	fresh embryo transfer	2021-01-27	2021-01-24	IVF
351	11.53	5.21	33	34	2	20.8	34.7178	3	2.5	64.8	50	46	4	50	14.9	No				0	fresh embryo transfer	2021-01-05	2021-01-02	IVF
352	11.51	8.79	42	41	1.58	20.7	25.9516	4	2.1	133.2	66	59	7	34	12	Yes	Yes		Yes		fresh embryo transfer	2019-11-16	2019-11-13	IVF
353	11.47	6.04	26	28	3	21.8	21.1073	4	3.2	109.42	45	40	5	55	9.5	Yes	Yes	Yes		1	fresh embryo transfer	2019-05-03	2019-04-28	IVF
354	11.46	8.36	28	27	3.17	19.1	23.3234	4	8.6	82.1	59	50	9	41	10.1	Yes	No				fresh embryo transfer	2019-12-16	2019-12-13	IVF
355	11.46	5.73	28	28	2	20.4	17.7557	28	7.8	122.6	86	70	16	14		No					fresh embryo transfer	2018-04-28	2018-04-26	IVF
356	11.41	7.98	32	32	1.5	18.6	25.9516	4	2	51.5	77	68	9	23	6.2	Yes	Yes	Yes		1	fresh embryo transfer	2020-06-21	2020-06-18	IVF
357	11.19	3.76	25	27	4	20.3	21.551	3	2.7	162.84	68	64	4	32	10.9	Yes	No				fresh embryo transfer	2020-05-19	2020-05-16	IVF
358	11.14	9.13	33	37	2	26	25.2595	7	6	60.6	46	42	4	54	10.2	No					fresh embryo transfer	2020-07-24	2020-07-21	Rescue ICSI
359	11.11	6.78	28	32	1	18.4	22.5306	4	4	85	77	73	4	23	11.2	No					fresh embryo transfer	2019-01-28	2019-01-25	IVF
360	11.05	2.62	30	30	9	25.6	27.0416	3	3.5	66.7	60	56	4	40	12	Yes	Yes		Yes		fresh embryo transfer	2019-07-20	2019-07-17	IVF
361	11.03	5.73	28	31	4.08	22	22.8374	4	3.6	94.3	50	47	3	50		Yes	Yes	Yes		1	fresh embryo transfer	2019-12-22	2019-12-19	IVF
362	11.02	5.46	35	39	2.5	21.2	25.0298	3	3.7	40.8	38	30	8	62	13.9	Yes	Yes	Yes		1	fresh embryo transfer	2021-01-06	2021-01-03	IVF
363	10.83	7.51	33	34	1	21.9	28.6689	3	2.1	47.3	61	55	6	39		Yes	Yes	Yes		2	fresh embryo transfer	2021-01-25	2021-01-22	IVF
364	10.83	2.38	43	37	2	24.2	20.9877	3	5.8	122.57	78	74	4	22	14	No					fresh embryo transfer	2018-11-19	2018-11-16	IVF
365	10.76	9.1	29	28	3	27.2	29.3878	4	2.7	95.6	53	44	9	47	11.6	Yes	Yes	Yes		1	fresh embryo transfer	2021-02-05	2021-02-02	IVF
366	10.74	9.55	28	27	1	20	21.6049	4	2.2	83.8	69	61	8	31	9.8	Yes	Yes			0	fresh embryo transfer	2020-12-15	2020-12-12	IVF
367	10.67	4.4	28	28	2	20	24.9649	3	4.5	60.96	43	33	10	57	7	Yes	Yes	Yes		2	fresh embryo transfer	2018-08-23	2018-08-20	IVF
368	10.67		26	29	2	21.5	21.7993	3	3.7	44.5	66	48	18	34	10.2	Yes	Yes	Yes		1	fresh embryo transfer	2018-04-04	2018-04-02	IVF
369	10.57	9.31	29	24	3	30.5	26.1224	4	3.2	22.1	56	51	5	44	12.2	Yes	Yes	Yes		2	fresh embryo transfer	2020-07-14	2020-07-11	IVF
370	10.54		29	28	15	26.4	25.4694	3	7.2	27.4	78	74	4	22	12	Yes	Yes	Yes		1	fresh embryo transfer	2019-04-09	2019-04-04	IVF
371	10.52	2.63	24	27	3	18.4	17.9688	5	8.5	43.64	38	36	2	62	12	Yes	Yes	Yes		1	fresh embryo transfer	2019-01-13	2019-01-10	IVF
372	10.51	6.61	25	30	0.25	20	19.487	2	4.9	64.8	50	44	6	50	10	No					fresh embryo transfer	2019-04-02	2019-03-30	IVF
373	10.48	7.75	31	32	3.92	24.7	35.4938	2	1.6	11.9	69	66	3	31		Yes	Yes	Yes		1	fresh embryo transfer	2019-12-10	2019-12-07	IVF
374	10.44	5.32	40	43	9	19.6	25.7959	6	0.5	79.4	14	10	4	86	14	Yes	Yes	Yes		2	fresh embryo transfer	2019-09-12	2019-09-09	IVF+Rescue ICSI
375	10.43	4.66	34	32	5	17.8	24.2215	4	3.7	66.7	29	22	7	71	7	No				0	fresh embryo transfer	2020-11-03	2020-10-31	IVF
376	10.41	8.94	21	28	1	21.5	22.6474	4	5.6	127.4	52	46	6	48	11	No					fresh embryo transfer	2018-10-16	2018-10-13	IVF
377	10.33	5.23	26	26	7	22.4	29.321	5	3.6	73.6	72	67	5	28	15	Yes	Yes	Yes		1	fresh embryo transfer	2019-08-05	2019-08-01	IVF+Rescue ICSI
378	10.33	2.76	32	27	1	23	27.102	7	6.3	97.2	52	34	18	48	12	No					fresh embryo transfer	2018-06-21	2018-06-18	IVF
379	10.28	10.54	36	31	7	26.17	21.4692	7	3.7	29.2	78.5	71.32	7.17	21.51	10	No	No			0	fresh embryo transfer	2015-10-31	2015-10-29	IVF
380	10.23	7.63	32	28	4	18.8	17.7086	3	3.6	76.6	33	30	3	67	16	Yes	Yes		Yes		fresh embryo transfer	2019-11-08	2019-11-05	IVF
381	10.21	7.51	38	39	5	19.9	22.5981	7	5.9	109.2	73	53	20	27	15	Yes	Yes	Yes		1	fresh embryo transfer	2016-09-09	2016-09-06	IVF
382	10.19	6.67	33	43	11	19.7	21.7993	7	3.3	93.69	19	1	8	81	18	No					fresh embryo transfer	2017-10-14	2017-10-11	IVF
383	10.18	4.39	32	35	3	22.9	28.3737	4	4.3	76.4	69	55	14	31	12	Yes	Yes	Yes		1	fresh embryo transfer	2018-09-11	2018-09-08	IVF
384	10.18	7.12	38	37	6	22.8	27.7323	2	3.4	124.8	75	49	26	25	9	Yes	Yes	Yes		1	fresh embryo transfer	2017-03-24	2017-03-21	IVF
385	10.08	6.5	31	30	1	24.9	28.3937	5	3.1	114.5	72	68	4	28	11.7	Yes	Yes	Yes		1	fresh embryo transfer	2019-10-18	2019-10-15	IVF
386	10.04	4.71	35	39	6	26.3	27.1809	4	3.5	94.3	73	67	6	27	10	Yes	Yes	Yes		1	fresh embryo transfer	2021-04-05	2021-03-31	IVF
387	10	2.98	30	32	3	21.5	22.8374	2	3.9	43.3	50	42	8	50	9	Yes	Yes	Yes		1	fresh embryo transfer	2019-03-15	2019-03-12	IVF
388	10	25	26	26	3	22.86	22.5981	4	5	25.5	67.6	49.18	18.44	32.38	10	Yes	Yes				fresh embryo transfer	2016-08-04	2016-08-01	IVF
389	10		30	31	1	18.4	28.3848	3	4.2	111.3	69	50	19	31	11	Yes	No				fresh embryo transfer	2018-05-31	2018-05-28	IVF
390	9.94	10.28	28	28	2	20.3	25.7276	2	3.5	72.5	77	72	5	23	15	Yes	Yes	Yes		1	fresh embryo transfer	2020-06-05	2020-06-02	IVF
391	9.9	2.68	37	34	4	17.97	24.2215	5	4.5	116.8	86.7	74.45	12.23	13.32	14	No	No				fresh embryo transfer	2016-05-06	2016-05-03	IVF
392	9.83	4.66	29	33	2.83	19.5	25.9259	7	3.8	123.5	34	31	3	66	7.6	Yes	Yes	Yes		1	fresh embryo transfer	2020-04-11	2020-04-08	ICSI
393	9.83	4.79	27	27	2	21.1	25.9701	4	5.6	138.45	77	49	28	23	13.5	Yes	Yes		Yes		fresh embryo transfer	2018-04-16	2018-04-13	IVF
394	9.83	4.66	28	32	2	19.5	25.9259	7	3.8	123.5	34	31	3	66	6.8	No					fresh embryo transfer	2019-09-06	2019-09-03	IVF+Rescue ICSI
395	9.76	7.84	39	42	13	23.4	24.4646	2	2.5	94.8	89	75	14	11	16	No					fresh embryo transfer	2018-06-26	2018-06-23	IVF
396	9.72	2.47	39	39	6	21.3	25.8264	3	1.2	117.4	38	34	4	62	7.3	No					fresh embryo transfer	2020-01-16	2020-01-13	IVF
397	9.7	10.82	29	33	6	29.8	22.4913	10	7.2	118.8	71.35	59.32	12.03	28.65	14	No	No				fresh embryo transfer	2017-04-03	2017-04-01	IVF
398	9.69	5.62	41	44	1	24	21.7181	2	2.1	86.3	75	70	5	25	8.7	No				0	fresh embryo transfer	2020-12-02	2020-11-29	IVF
399	9.64	14.41	28	29	1	20.7	25.565	4	5	104.3	62	60	2	38	18	Yes	Yes	Yes		2	fresh embryo transfer	2020-10-19	2020-10-16	IVF+Rescue ICSI
400	9.64	14.41	26	28	0.5	20.7	25.565	4	5	104.3	62	60	2	38	18	No					fresh embryo transfer	2019-11-03	2019-10-31	IVF
401	9.6	4.15	32	31	4	20.3	34.8944	2	2.5	67.1	76	31	5	64	15	No					fresh embryo transfer	2019-11-16	2019-11-13	IVF
402	9.57	6.64	30	30	3	22.2	33.4554	3	4.5	16	60	57	3	40	16.9	Yes	Yes		Yes	0	fresh embryo transfer	2021-03-11	2021-03-08	IVF
403	9.56	9.15	29	27	1.5	24	26.3958	5	3.5	56.2	39	36	3	61	12.2	Yes	Yes	Yes		2	fresh embryo transfer	2020-04-30	2020-04-27	IVF
404	9.54	3.12	29	29	3	22.4	27.1809	7	2	113.6	41	31	10	59	16	Yes	Yes		Yes	0	fresh embryo transfer	2021-04-17	2021-04-14	IVF
405	9.48	5.94	26	26	2	22.2	22.0932	5	3.1	51.8	66	48	18	34	9	No					fresh embryo transfer	2018-10-12	2018-10-09	IVF
406	9.42	1.62	34	36	4	23	18.6851	4	5.6	28.2	55	53	2	45	15.6	Yes	Yes	Yes		1	fresh embryo transfer	2018-09-22	2018-09-20	IVF
407	9.41	10.35	30	35	4	27.1		5	5	112.3	80	75	5	20	5	Yes	Yes	Yes		1	fresh embryo transfer	2019-12-19	2019-12-16	IVF
408	9.38		28	26	3	23.7	22.6757	2	0.9	19.3	42	29	13	58		Yes	Yes	Yes		1	fresh embryo transfer	2017-12-28	2017-12-26	IVF
409	9.36	7.76	45	45	1.5	24.2	26.2596		2.4	88.9	47.8	38.9	8.9	52.2	7.1	No				0	fresh embryo transfer	2021-04-05	2021-04-02	IVF
410	9.34	8.82	29	29	1	20.8	33.771	2	1	43.3	61	61	0	39	9.5	No					fresh embryo transfer	2020-07-03	2020-07-01	IVF
411	9.33	10.68	29	30	3	22.3	29.0657	4	1	113.9	63	58	5	37	13	Yes	Yes	Yes		1	fresh embryo transfer	2019-08-20	2019-08-17	IVF
412	9.27	4.94	33	39	4	19.72	25.6489	3	1	47.6	64	58	6	36	11	Yes	Yes				fresh embryo transfer	2019-12-28	2019-12-26	IVF
413	9.27	4.94	29	35	8	19.72	25.6489	4	1.2	76.93	63.36	56.28	7.08	36.64	10	Yes	Yes	Yes		1	fresh embryo transfer	2015-02-14	2015-02-11	IVF
414	9.16	4.67	29	27	2.5	19.1	21.2245	5	12	124.8	78	74	4	22	10	Yes	Yes	Yes		1	fresh embryo transfer	2019-07-20	2019-07-17	IVF
415	9.15	5.81	36	33	0.83	23	26.5731	2	2	81.2	76	73	3	24	13.7	Yes	Yes	Yes		1	fresh embryo transfer	2021-03-17	2021-03-14	IVF
416	9.15	20.9	29	28	2	20.1	29.0367	3	2.1	34.7	42	39	3	58	12.7	No					fresh embryo transfer	2020-03-30	2020-03-27	IVF
417	9.13	3.85	25	27	2	27	22.7244	4	3	98.8	64	40	24	36	10.5	Yes	Yes	Yes		1	fresh embryo transfer	2018-07-20	2018-07-17	IVF
418	9.08	7.96	25	30	2	27.3	29.3878	3	3.6	77.22	74.8	62.32	12.47	25.21	11	No	No				fresh embryo transfer	2016-10-24	2016-10-21	IVF
419	9.05	3.17	31	31	5.92	18.3	23.1481	3	5.9	55	44	38	6	56	7.8	No					fresh embryo transfer	2020-04-04	2020-04-02	IVF
420	9.04	9.79	28	28	3	19.9	23.3556	3	3.9	29.6	51	26.6	17	56.4	10	No					fresh embryo transfer	2018-01-02	2017-12-30	IVF
421	8.99	3.66	31	35	9	28.4	25.6055	3	1.9	74.8	57	54	3	43	15.7	No					fresh embryo transfer	2019-07-09	2019-07-04	ICSI
422	8.94	4.13	28	28	3	25.1	21.4533	3	4.3	67.1	73	71	2	27	15	Yes	Yes	Yes		2	fresh embryo transfer	2019-03-27	2019-03-24	IVF
423	8.91	5.66	37	35	0.33	24.4	21.2245	3	2.1	36.8	23	21	2	77	10.4	Yes	Yes	Yes		1	fresh embryo transfer	2019-09-19	2019-09-16	ICSI
424	8.88	5.64	28	30	1	18	39.2465	3	2.8	105.6	39	37	2	61	17.8	No					fresh embryo transfer	2020-06-19	2020-06-16	IVF
425	8.83	2.22	29	34	1.5	22.9	25.1429	5	3	87	74	64	10	26	11	Yes	Yes	Yes		1	fresh embryo transfer	2021-04-28	2021-04-25	IVF
426	8.83		30	26	2		31.2809	3	6.6	160.6	93	74	19	5	10.5	No					fresh embryo transfer	2018-05-30	2018-05-27	IVF
427	8.81	3.77	32	32	4	21.9	26.4236	4	3.5	36.7	70	67	3	30	11.4	Yes	Yes	Yes		1	fresh embryo transfer	2019-03-19	2019-03-16	IVF
428	8.77	4.75	37	34	1	21	29.3878	4	1	98.5	70	63	7	30	7.5	No				0	fresh embryo transfer	2020-12-11	2020-12-08	IVF
429	8.76	15.33	26	24	4.25	21.1		2	2.1	155.1	73	68	5	27		No					fresh embryo transfer	2019-09-17	2019-09-14	IVF
430	8.72		41	50	5	23	28.306	6	2.4	172	78	46	32	22		Yes	Yes		Yes		fresh embryo transfer	2017-05-18	2017-05-15	IVF
431	8.71	3.99	31	35	8	27.7	36.7813	4	3	84.1	60	53	7	40	14.6	Yes	Yes	Yes		1	fresh embryo transfer	2021-04-08	2021-04-05	IVF
432	8.66	8.12	28	30	3	17.7	26.4236	5	5.4	63.3	55	48	7	45		Yes	Yes	Yes		1	fresh embryo transfer	2019-12-13	2019-12-10	IVF
433	8.64	6.41	27	29	2	17.7	25.0593	4	5.6	138.9	87	83	4	13	16.4	Yes	Yes	Yes		1	fresh embryo transfer	2021-01-18	2021-01-15	IVF
434	8.64	8.57	30	30	3	23.6	34.1986	2	3.2	108.1	63	60	3	37	14.1	Yes	Yes	Yes		1	fresh embryo transfer	2020-11-10	2020-11-07	IVF
435	8.63	5.42	36	35	4	26.3	26.1962	7	3.1	151.8	65	60	5	35	17.3	Yes	Yes	Yes		1	fresh embryo transfer	2020-07-03	2020-06-30	IVF
436	8.6	3.1	29	29	1.83	24.2	23.939	5	4.5	75.08	32	27	5	68	11	Yes	No				fresh embryo transfer	2020-07-23	2020-07-20	IVF
437	8.6	5.72	28	28	2	25.4	20.7157	7	4.1	6.3	54	54	0	46	9.7	No					fresh embryo transfer	2020-07-25	2020-07-23	IVF
438	8.59	3.56	32	36	1	22.5	25.0593	3	3	42	67	65	2	33	14.5	Yes	Yes	Yes		2	fresh embryo transfer	2020-07-18	2020-07-15	IVF
439	8.56	5.61	26	33	2	18.8	22.6422	5	3.8	22	40	36	4	60	20.8	Yes	Yes	Yes		1	fresh embryo transfer	2020-12-21	2020-12-18	IVF
440	8.54	8.74	32	27	4	22.6	22.2041	4	2.5	118.7	57	51	6	43	12.3	Yes	No				fresh embryo transfer	2019-03-04	2019-03-01	IVF
441	8.34	3.41	30	26	2	23.4	22.8571	2	1.8	53.4	48	46	2	52	13	Yes	Yes	Yes		2	fresh embryo transfer	2019-04-28	2019-04-25	IVF
442	8.27	16.82	29	29	1.5	19.1	28.4055	4	4.2	56.6	80	79	1	20	9.9	No					fresh embryo transfer	2019-11-06	2019-11-03	IVF
443	8.25	3.99	33	33	1.5	30.3	23.5666	7	5.3	46.5	48	45	3	52	13.2	Yes	Yes		Yes		fresh embryo transfer	2019-12-09	2019-12-06	IVF
444	8.25		33	32	3	17.7	29.321	7	2.8	111	6	63	4	33		No					fresh embryo transfer	2019-05-20	2019-05-17	IVF
445	8.17	8.42	22	33	1	21.8	27.3588	2	4.2	37.4	16	14	2	84	13.6	No				0	fresh embryo transfer	2020-12-20	2020-12-17	IVF
446	8.09	3.47	44	49	1	19.8	23.1481	3	1.6	212.6	38	24	14	62	7.5	No					fresh embryo transfer	2017-07-12	2017-07-10	IVF
447	8.06	7.07	31	34	3	22.5	22.231	5	2.4	87	81	79	2	19	11.5	Yes	Yes	Yes		2	fresh embryo transfer	2019-08-23	2019-08-20	IVF
448	8.04	6.47	28	32	2	21.3	30.8642	4	3.5	94	72	68	4	28	17	Yes	Yes	Yes		2	fresh embryo transfer	2020-09-30	2020-09-27	IVF
449	7.94	4.97	26	25	6	25		4	2.6	98.2	76	72	4	24	10.4	Yes	Yes	Yes		1	fresh embryo transfer	2020-01-02	2019-12-30	IVF
450	7.94	4.59	26	27	3	24.5	22.8571	4	4.1	83.3	62	56	6	38	11	Yes	Yes	Yes		2	fresh embryo transfer	2019-09-04	2019-09-01	IVF
451	7.86	3.41	34	30	3.17	20.2	26.7755	7	2.4	59.5	55	53	2	45	10.1	Yes	Yes		Yes		fresh embryo transfer	2019-12-23	2019-12-20	IVF
452	7.86	3.41	34	29	2.5	20.2	26.7755	7	2.4	59.5	55	53	2	45	11	No					fresh embryo transfer	2019-07-25	2019-07-22	IVF
453	7.85	8.69	41	45	9		23.6713	7	1	186.28	32.46	15.79	16.67	67.54	15	Yes	Yes		Yes	0	fresh embryo transfer	2015-06-30	2015-06-28	IVF
454	7.85	8.69	42	46	9		23.6713	8	1.2	101.9	51	30	21	49	12	No	No				fresh embryo transfer	2016-07-16	2016-07-14	IVF
455	7.83	2.9	29	29	1.5	24.2	27.7575	3	6.5	117.3	62	58	4	38	13.5	No					fresh embryo transfer	2019-09-09	2019-09-06	IVF
456	7.81	4.59	30	27	2	18.1	21.9713	3	5.8	151.13	79	74	5	21	14.2	No					fresh embryo transfer	2019-01-15	2019-01-12	IVF
457	7.8	5.65	29	29	3	23.4	21.2953	3	2	46.5	46	42	4	54	11.6	Yes	Yes	Yes		1	fresh embryo transfer	2018-12-09	2018-12-06	IVF
458	7.77	10.36	26	28	2	19.1	22.8571	3	5.8	99.9	79	65	14	21	8.2	Yes	Yes	Yes		1	fresh embryo transfer	2019-04-13	2019-04-10	IVF
459	7.73	3.75	33	30	4	24.2	26.1224	4	3	6.6	66	60	6	34	9.8	Yes	Yes	Yes		2	fresh embryo transfer	2021-03-18	2021-03-15	IVF
460	7.71	5.76	25	25	1	27.3	23.6614	2	2.7	27.9	48	46	2	52	10.7	Yes	Yes		Yes	0	fresh embryo transfer	2020-05-12	2020-05-09	IVF
461	7.7	4.01	25	24	2	19.5	24.4898		2.9	14.21	25.8	9.7	16.1	74.2	10	No	No				fresh embryo transfer	2016-06-20	2016-06-17	IVF
462	7.67	5.22	28	27	4	23.2	22.8571	3	4.9	39.5	68	60	8	32	12.7	Yes	Yes	Yes		1	fresh embryo transfer	2021-02-06	2021-02-04	IVF
463	7.61	10.81	39	42	2	26.4	26.2596	4	2	87.8	39.2	24.8	14.4	60.8	9.5	No					fresh embryo transfer	2020-08-02	2020-07-30	IVF
464	7.59	3.04	31	37	2	20.3	23.1481	4	3.2	111.7	48	44	4	52	13.5	Yes	Yes	Yes		1	fresh embryo transfer	2019-09-23	2019-09-20	IVF
465	7.59	3.96	33	33	6	27.3	22.8374	7	4	140.5	66	60	6	34	13.6	Yes	Yes	Yes		1	fresh embryo transfer	2019-07-05	2019-07-03	IVF
466	7.47	8.08	27	30	4	31	32.6531	7	2	74.8	63	55	8	37	12.8	Yes	Yes	Yes		1	fresh embryo transfer	2021-03-20	2021-03-17	IVF
467	7.44	6.68	28	32	2	25	27.4286	7	4.7	46.9	43	40	3	57	10.4	Yes	Yes	Yes		1	fresh embryo transfer	2020-01-18	2020-01-16	IVF
468	7.43	2.72	35	29	2	22.9	29.7265	2	2.9	110.4	67	62	5	33	11.9	No					fresh embryo transfer	2019-05-23	2019-05-20	IVF
469	7.33	7.08	28	27	1.67	22	15.7808	3	3.2	100.8	62	57	5	38	11.2	Yes	Yes		Yes	0	fresh embryo transfer	2021-01-31	2021-01-28	IVF
470	7.3	4.95	28	29	2	19.6	29.3878	4	4.7	99.8	82	68	14	18	10	No					fresh embryo transfer	2019-12-31	2019-12-28	IVF
471	7.22	3.7	27	29	2	24.3	23.6713	2	2	28.9	30	28	2	70	15	No					fresh embryo transfer	2018-11-12	2018-11-09	IVF
472	7.18	6.83	30	29	4	20.4	21.3068	3	4.7	73	68	66	2	32		Yes	Yes	Yes		1	fresh embryo transfer	2019-12-17	2019-12-14	IVF
473	7.03	7.89	29	32	7	20.6	18.8121	5	4.5	113.9	57	50	7	43	14.5	Yes	Yes	Yes		1	fresh embryo transfer	2020-09-16	2020-09-13	IVF
474	7.03	8.5	37	39	4	22.4	28.075	3	6	45.7	55	42	13	45	9	No	No				fresh embryo transfer	2017-04-22	2017-04-19	IVF
475	7.03	8.5	36	38	4	22.4	28.075	3	6	45.7	55	42	13	45	8	No	No				fresh embryo transfer	2016-08-29	2016-08-26	IVF
476	7.02	8.5	27	28	3.5	30.9	19.487	3	5.4	67.7	83	71	12	17		No					fresh embryo transfer	2018-10-19	2018-10-17	IVF
477	6.99	3.39	31	31	5.58	18.3	23.1481	3	4.8	20.6	72	68	4	28	10	No					fresh embryo transfer	2019-12-09	2019-12-06	IVF
478	6.99	3.39	30	30	5	18.3	23.1481	3	4.8	20.6	72	68	4	28	12	No					fresh embryo transfer	2019-07-23	2019-07-20	IVF
479	6.88	4.48	29	27	2		21.2228	3	3.7	127.1	83	64	19	17	9	Yes	Yes		Yes		fresh embryo transfer	2018-06-21	2018-06-18	IVF
480	6.87	4.09	28	29	4	24.2	28.3447	4	4.1	65.46	76	65	11	24	11.3	Yes	Yes	Yes		1	fresh embryo transfer	2018-12-19	2018-12-16	IVF
481	6.84	3.52	27	27	2	19.9	25.8546	4	3.7	116.5	69	66	3	31	12.1	No					fresh embryo transfer	2020-10-04	2020-10-01	IVF
482	6.75	10.5	25	27	2	19.8	24.0569	4	2.5	77.7	81	76	5	19	11	No				0	fresh embryo transfer	2020-12-30	2020-12-27	IVF
483	6.74	4.16	35	33	6	24.1	21.048	3	4.1	105.6	74	70	4	26	10.7	Yes	Yes	Yes		1	fresh embryo transfer	2019-04-29	2019-04-26	IVF
484	6.62	3.65	37	36	5	21.1	18.0785	2	1.3	165.2	58	53	5	42	12.4	Yes	Yes	Yes		1	fresh embryo transfer	2019-10-15	2019-10-12	IVF
485	6.61	7.2	29	30	6	21.83	23.597	7	7.8	62.81	58	33	25	42	13	No	No			0	fresh embryo transfer	2015-12-11	2015-12-08	IVF
486	6.55	5.77	33	31	3	17	28.075	3	1.8	85	49	46	3	51	12.2	Yes	Yes	Yes		1	fresh embryo transfer	2020-08-23	2020-08-20	IVF
487	6.52	4.41	33	29	2.83	22.5	30.0712	4	7.3	123.5	72	67	5	28	7	Yes	Yes		Yes		fresh embryo transfer	2019-07-23	2019-07-20	IVF
488	6.45	4.29	37	37	2	22.8	28.4055	3	4.5	28.7	71	69	2	29	13	No					fresh embryo transfer	2020-08-31	2020-08-28	IVF+Rescue ICSI
489	6.36	5.93	24	26	2	17.8	24.0238	4	7.8	63.1	81	70	11	19	15	Yes	Yes				fresh embryo transfer	2018-04-21	2018-04-19	IVF
490	6.28	5.45	41	42	6	41.4	24.3025	6	3.8	97.4	91	73	18	9	11	No	No				fresh embryo transfer	2017-05-20	2017-05-17	IVF
491	6.24	5.27	33	33	7	23.2	28.4005	3	3.3	30.6	39	35	4	61	11	No					fresh embryo transfer	2020-06-27	2020-06-24	IVF
492	6.24	5.27	33	33	4	22.9					100				8.4	No					fresh embryo transfer	2019-09-04	2019-09-01	IVF
493	6.09	7.38	26	28	1	18.7	20.9366	2	1.6	79.9	81	79	2	19	8	Yes	Yes	Yes		1	fresh embryo transfer	2019-08-09	2019-08-06	IVF
494	6.05	6.37	26	28	2		32.0503	8	4.7	27.9	68	42	26	32		Yes	Yes	Yes		1	fresh embryo transfer	2018-05-08	2018-05-05	IVF
495	5.97	4.41	28	31	5	23.5	30.4218	3	3.5	29	22	20	2	78	9.6	Yes	Yes	Yes		2	fresh embryo transfer	2019-12-30	2019-12-27	IVF
496	5.9	4.04	25	24	2.5	27	29.0123	5	3.8	104.6	72	64	8	28	10.2	Yes	Yes	Yes		2	fresh embryo transfer	2021-02-01	2021-01-29	IVF
497	5.77	5.07	26	27	2	21.5	20.5151	2	4	36.4	69	64	5	31	9	Yes	Yes	Yes		2	fresh embryo transfer	2019-10-01	2019-09-28	IVF
498	5.75	2.95	35	34	2	20.5	28.7356	3	1.2	111.7	67	64	3	33	15	Yes	Yes	Yes		1	fresh embryo transfer	2020-06-23	2020-06-20	IVF
499	5.75	4.73	22	25	3	17.6	22.9854	7	5.9	53.9	30	27	3	70	15	Yes	Yes		Yes		fresh embryo transfer	2018-10-23	2018-10-20	IVF
500	5.73	6.4	33	32	4	25.4	38.8724	2	1.5	95.8	63	59	4	37	13.5	Yes	Yes	Yes		1	fresh embryo transfer	2019-12-17	2019-12-14	IVF
501	5.67	5.8	26	28	1.17	25.1	23.04	4	3.7	36.1	73	69	4	27	14.7	Yes	Yes		Yes		fresh embryo transfer	2020-06-07	2020-06-04	IVF
502	5.51	6.6	39	47	1	23.2	24.9649	7	0.8	27	41	38	3	59	14.6	Yes	Yes	Yes		1	fresh embryo transfer	2019-12-12	2019-12-09	IVF
503	5.51	3.32	31	32	2	17.8	23.6614	4	3	83.7	64	51	13	36	14	Yes	Yes	Yes		1	fresh embryo transfer	2016-12-14	2016-12-11	IVF
504	5.42	7.39	30	34	6	19	25.5102	3	5.3	80.2	73	71	2	27	17.6	Yes	Yes	Yes		2	fresh embryo transfer	2019-10-21	2019-10-18	IVF
505	5.37	2.63	41	44	3	25	24.4898	6	4	72.2	65	59	6	35	14.6	No					fresh embryo transfer	2019-09-08	2019-09-05	IVF
506	5.37	2.63	40	43	3	25	24.4898	6	4	72.2	65	59	6	35	14.5	No					fresh embryo transfer	2019-05-01	2019-04-28	IVF
507	5.36	3.13	33	35	4	22.7	30.7958	2	0.5	139.9	57	53	4	43	13	Yes	Yes	Yes		1	fresh embryo transfer	2019-03-07	2019-03-04	ICSI
508	5.31	6.56	30	31	2	24.6	22.8571	3	3.1	66.4	84	81	3	16	10	Yes	Yes	Yes		1	fresh embryo transfer	2020-11-08	2020-11-05	IVF
509	5.28	2.53	31	30	2	22.8	20.7476	4	0.5	4.8	8	8	0	92	11.5	Yes	Yes	Yes		1	fresh embryo transfer	2021-03-31	2021-03-28	IVF
510	5.28	10.81	26	27	2	23.4	32.8466	2	3.5	16.9	60	54	6	40	18	No					fresh embryo transfer	2020-05-03	2020-04-30	IVF
511	5.25	5.62	26	27	4	24	23.6614	5	2.8	390	87	68	19	13	20	Yes	Yes	Yes		1	fresh embryo transfer	2017-04-08	2017-04-05	IVF
512	5.23	4.17	30	29	2	28	35.8327	3	3.2	51.8	73	69	4	27	14.9	Yes	Yes	Yes		1	fresh embryo transfer	2020-10-10	2020-10-08	IVF
513	5.16		30	28	3	21	22.9854	4	3	93.1	86	74	12	14	9	No	No				fresh embryo transfer	2017-03-23	2017-03-20	IVF
514	5.11	6.6	33	32	2	26.7	27.7551	3	2.6	149.2	56	54	2	44	12	Yes	Yes	Yes		1	fresh embryo transfer	2020-05-19	2020-05-16	IVF
515	5.09	15.92	34	34	1	22.9	25.3515	3	4	132.5	70	67	3	30	11	Yes	Yes	Yes		2	fresh embryo transfer	2020-05-18	2020-05-15	IVF
516	5.08	4.03	31	33	2.83	18.6	28.3737	6	6	133.2	60	55	5	40		Yes	Yes	Yes		1	fresh embryo transfer	2019-11-16	2019-11-13	IVF
517	5.05	5.67	34	33	6		29.4029	3	4.9	97	70	56	14	30	14	No	No				fresh embryo transfer	2017-04-06	2017-04-03	IVF
518	5.04	6.35	28	29	3	26.7	25.6896	3	3.5	74.1	70	68	2	30	8.5	Yes	Yes		Yes		fresh embryo transfer	2019-11-12	2019-11-09	IVF
519	4.97	6.21	29	29	2	19.3	28.7347	5	2.2	67.1	72	61	11	28	9	Yes	Yes	Yes		1	fresh embryo transfer	2019-10-21	2019-10-18	IVF
520	4.89	7.75	24	28	3	25.6	22.4088	4	2.5	34.5	45	42	3	55	10.8	Yes	Yes	Yes		1	fresh embryo transfer	2019-11-03	2019-10-31	IVF
521	4.89	7.75	23	27	3	25.6	22.4088	4	2.5	34.5	45	42	3	55	14	No					fresh embryo transfer	2018-11-26	2018-11-23	IVF
522	4.78	5.51	31	31	3	21.6	26.7755	3	2.6	48.8	49	46	3	51	13.4	No					fresh embryo transfer	2020-05-07	2020-05-04	IVF
523	4.62	10.91	28	29	3.08	26.7	26.8923	3	1.8	126.4	48	44	4	52	10.8	No					fresh embryo transfer	2019-04-30	2019-04-27	IVF
524	4.59	4.7	27	27	1	21.5	25.9516	5	3	112	62	60	2	38	12	No					fresh embryo transfer	2020-08-25	2020-08-22	IVF
525	4.53	4.32	28	27	3	17.2	20.3383	7	3.2	55.5	69	65	4	31	12.9	Yes	Yes	Yes		1	fresh embryo transfer	2020-07-17	2020-07-14	IVF
526	4.53	4.32	28	26	3	17.2	20.3383	7	3.2	55.5	69	65	4	31	10.4	No					fresh embryo transfer	2019-12-31	2019-12-28	IVF
527	4.52	3.43	29	31	5	18.3	28.4055	3	3.2	65.1	54	47	7	46	13.4	Yes	Yes	Yes		1	fresh embryo transfer	2020-05-26	2020-05-23	IVF
528	4.48	11.16	33	36	4	23.5	22.8571	2	2	91.1	67	61	6	33	17	Yes	Yes	Yes		1	fresh embryo transfer	2020-12-02	2020-11-29	IVF
529	4.22	4.47	40	46	12	25.9	30.9917	3	2.6	114.9	67	62	5	33	15	Yes	Yes	Yes		1	fresh embryo transfer	2019-10-30	2019-10-27	IVF
530	4.16	5.18	31	33	6	25.71	23.7228	4	7.7	28.13	47	46	1	53	8.6	No					fresh embryo transfer	2019-03-21	2019-03-18	Rescue ICSI
531	4.12	3.5	29	28	1	21.8	30.4218	4	2.3	102.4	76	74	2	24	11.1	Yes	Yes	Yes		1	fresh embryo transfer	2020-11-30	2020-11-27	IVF
532	4.12	7.34	29	29	2	21.8	27.7703	4	2.8	76.7	61	58	3	39	10.9	Yes	Yes	Yes		1	fresh embryo transfer	2019-12-14	2019-12-12	IVF
533	4.1	6.52	27	28	2	25.6		3	3.5	46.69	63	58	5	37	14.8	Yes	Yes	Yes		2	fresh embryo transfer	2020-07-22	2020-07-19	IVF
534	4	5.71	39	32	1	20.8	19.2653	3	4.2	90.8	73	67	6	27	18	No					fresh embryo transfer	2019-04-30	2019-04-27	IVF
535	3.97	4.49	31	32	5	21.2	22.6757	3	4.4	85.15	70	48	22	30	12.3	No					fresh embryo transfer	2018-10-15	2018-10-12	IVF
536	3.93	17.92	24	27	1	26.6	23.3887	4	1.9	138.3	77	71	6	23	15	Yes	Yes	Yes		1	fresh embryo transfer	2020-05-28	2020-05-25	IVF
537	3.88	8.45	26	29	4	27.2	33.9506	4	4	63.5	64	61	3	36	15	Yes	Yes	Yes		1	fresh embryo transfer	2020-07-26	2020-07-23	IVF
538	3.68	3.06	30	34	2	23.9	22.9854	5	2.5	102.4	62	56	6	38	11	Yes	Yes	Yes		1	fresh embryo transfer	2019-05-05	2019-05-02	IVF
539	3.27	4.17	28	28	4	16.53	29.3848	3	2.4	177.4	90.4	76.68	13.74	9.58	15	No	No				fresh embryo transfer	2016-05-18	2016-05-15	IVF
540	3.17	5.98	32	31	1	21.5	25.7117	2	2	27.4	51	48	3	49	10	Yes	Yes	Yes		1	fresh embryo transfer	2019-11-19	2019-11-16	IVF
541	3.09	4.29	33	32	5	25	20.7612	4	2	82.5	77	73	4	23	18.8	Yes	Yes	Yes		1	fresh embryo transfer	2020-08-13	2020-08-10	IVF
542	2.88	5.63	30	32	3	30.1	28.7105	3	2	135.7	75	70	5	25	10.8	Yes	No				fresh embryo transfer	2020-04-23	2020-04-20	IVF
543	2.85	6.83	28	28	5	22.6	25.2493	3	2.8	101.7	72	70	2	28	7.8	No					fresh embryo transfer	2019-03-18	2019-03-15	IVF
544	2.83		24	25	2	19.5	27.4286	4	2.5	63.4	81	76	5	19	8	No	No				fresh embryo transfer	2017-04-22	2017-04-19	IVF
545	2.75	5.37	32	33	6	23.7	20.8308	4	5.3	100.1	77	74	3	23	11	No					fresh embryo transfer	2019-11-02	2019-10-30	IVF
546	2.52	1.44	28	29	2.42	20.4	27.4286	3	3.2	83.1	71	69	2	29	13	Yes	Yes	Yes		2	fresh embryo transfer	2019-08-27	2019-08-24	IVF
547	2.3	3.92	32	31	3	22.5	30.6689	5	3.4	66.7	72	66	6	28	12.5	Yes	Yes	Yes		2	fresh embryo transfer	2020-04-30	2020-04-27	IVF
548	2.15	2.71	37	39	2	22.2	24.6181	4	7.8	78.3	62	60	2	38		Yes	Yes	Yes		1	fresh embryo transfer	2018-10-26	2018-10-23	IVF
549	1.05	3.75	32	31	1	20.7	19.8177	3	2.3	104.6	75	69	6	25	9	Yes	Yes	Yes		1	fresh embryo transfer	2020-12-08	2020-12-05	IVF

## Sheet: Frozen embryo transfer (1340 )
Serial number	DFI(%)	HDS(%)	Female age	Male age	Infertility years	Female BMI	Male BMI	Abstinence days	Semen volume	Sperm concentration	Sperm motility	Sperm progressive motility	Sperm nonprogressive motility	Sperm immotility	Intimal thickness	Biochemical pregnancy	Clinical pregnancy	Delivery	Delivery	Live births	Abortion	ART Type
0001	8.01	5.09	27	27	2.92	21.5	21.6049	2	3.6	19	51	43	8	49	12	No				0		frozen embryo transfer
0002	2.4	11.48	28	33	6.83	25.8	26.2188	3	1.9	96.3		46	4	50	10	No				0		frozen embryo transfer
0003	18.66	8.53	32	32	5.58	20.1	21.0077	5	5.1	28.48	61	50	11	39	14.3	Yes	Yes		No	0	Yes	frozen embryo transfer
0004	9.61	8	29	29	2.25	23.5	20.7612	7	4	69.6	57	53	4	43	10	Yes	Yes	Yes	Yes	1		frozen embryo transfer
0005	11.01	14.6	41	40	2.83	26	24.2123	7	8.6	32	81	79	2	19	12	Yes	Yes		No	0	Yes	frozen embryo transfer
0006	8.36	8.55	26	27	2.42	20.5	24.4536	4	2.5	87.3	55	52	3	45	8.5	Yes	Yes	Yes	Yes	1		frozen embryo transfer
0007	16.42	20.86	26	33	2.17	18.1	23.1837	3	3.9	36	39	37	2	61	8.5	Yes	Yes		No	0	Yes	frozen embryo transfer
0008	13.36	4.76	28	29	1.58	27.2	28.6801	4	5	38.2	35	28	7	65	13	No				0		frozen embryo transfer
0009	8.08	6.85	26	36	3.25	23.9	22.4913	4	2.5	120.3	63	59	4	37	12.5	No				0		frozen embryo transfer
0010	15.31	22.14	37	37	1.92	19.9	22.8571	5	5.1	6.8	0	0	0	100	8.9	Yes	No			0		frozen embryo transfer
0011	8.38	7.94	29	27	2.75	19.9		3	2.9	93.1	42	40	2	58	8.5	Yes	Yes	Yes	Yes	1		frozen embryo transfer
0012	8.19	5.33	31	31	5.92	19.5	23.03	5	4.4	83.4	70	64	6	30	10.8	No				0		frozen embryo transfer
0013	21.97	4.54	37	41	5.75	25.7	27.0416	3	2	41.1	11	9	2	89	8	Yes	Yes	Yes	Yes	1		frozen embryo transfer
0014	6.67	6.27	28	28	2.5	24.2	27.7008	4	2.2	56.8	68	64	4	32	8.7	Yes	Yes		No	0	Yes	frozen embryo transfer
0015	2.1	9.09	30	28	8.17	26.6	26.1224	4	2.2	47.6	49	46	3	51	9.1	Yes	Yes	Yes	Yes	1		frozen embryo transfer
0016	21.81	11.97	25	31	4.25	22.5	25.9043	3	3	8.1	21	17	4	79	12.7	Yes	Yes		No	0	Yes	frozen embryo transfer
0017	14.23	4.01	31	34	5.42	25.7	29.0688	4	3.3	92.2	49	47	2	51	9	Yes	Yes	Yes	Yes	1		frozen embryo transfer
0018	21.08	12.51	31	30	5.33	20.2	20.9024	6	4.2	26.2	51	44	7	49	12	No				0		frozen embryo transfer
0019	14.4	4.26	27	27	2.42	21.8	23.3887	4	6	11.6	39	34	5	61	9.8	Yes	Yes	Yes	Yes	1		frozen embryo transfer
0020	14.45	7.53	34	37	9.75										9.2	Yes	Yes		No	0	Yes	frozen embryo transfer
0021	26.88		30	30	4.58	20	25.1429	3	8.6	105.1	71	57.25	13.74	29.01	13	Yes	Yes	Yes	Yes	1		frozen embryo transfer
0022	5.9	7.73	31	34	1.75	16.8	19.0311	3	3.3	53.6	65	59	6	35	15	No				0		frozen embryo transfer
0023	17.2	8.05	36	31	2.58	27.1	18.5178	3	2	22.1	59	53	6	41	7.5	Yes	Yes	Yes	Yes	2		frozen embryo transfer
0024	14.35	8.4	29	29	2.58	21.5	25.8264	5	3.7	124.8	36	32	4	64	9.6	No				0		frozen embryo transfer
0025	12.95	9.02	41	40	2.83	23.7	26.8274	3	2.2	66.4	63	60	3	37	8.5	No				0		frozen embryo transfer
0026	9.69	5.62	41	44	1.42	24	21.7181	2	2.1	86.3	75	70	5	25	7.8	No				0		frozen embryo transfer
0027	32.67	15.7	31	32	4.42	27.3	29.9836	3	2	4.3	42	35	7	58	14	Yes	Yes	Yes	Yes	1		frozen embryo transfer
0028	9.94	3.75	30	32	5.17	25.1	24.8016	7	7.5	103.9	59	43	16	41	9	Yes	Yes	Yes	Yes	1		frozen embryo transfer
0029	16.34	7.49	29	32	3.67	20.5	27.1178	3	5.6	8.6	39	32	6	62	9	Yes	Yes	Yes	Yes	1		frozen embryo transfer
0030	23.16	5.12	44	41	3.5	23.4	27.7551	6	3.7	78.3	73	64	9	27	9	Yes	No			0		frozen embryo transfer
0031	5.67	5.8	28	30	1.92	25.1	23.04	4	3.7	36.1	73	69	4	27	12	No				0		frozen embryo transfer
0032	16.94	9.1	28	30	3.42	24	30.3233	5	4	26.9	35	30	5	65	9.8	Yes	Yes	Yes	Yes	1		frozen embryo transfer
0033	4.78	5.51	32	32	4.17	21.6	26.7755	3	2.6	48.8	49	46	3	51	12	Yes	Yes	Yes	Yes	1		frozen embryo transfer
0034	16.42	20.86	26	33	2.08	18.1	23.1837	3	3.9	36	39	37	2	61	9.5	No				0		frozen embryo transfer
0035	7.28	2.22	30	29	5.58	18.4	28.616	3	2.7	88	50	46	4	50		Yes	Yes	Yes	Yes	1		frozen embryo transfer
0036	5.5	2.45	30	29	1.92	20.4	25.9455	3	1	45.9	62	55	7	38	11.2	Yes	Yes	Yes	Yes	1		frozen embryo transfer
0037	14.82	2.95	28	31	1.83	21.4	20.2812	3	3.5	147.3	72	67	5	28	8.5	Yes	Yes		No	0	Yes	frozen embryo transfer
0038	14.28	10.74	31	32	2.42	20.6	21.8776	5	3.2	87.3	51	39	12	49	9.4	Yes	Yes		No	0	Yes	frozen embryo transfer
0039	13.36	4.76	28	29	1.5	27.2	28.6801	4	5	38.2	35	28	7	65	11	No				0		frozen embryo transfer
0040	17.69	12.75	27	31	5.83	20	23.4375	5	1.7	44	32	29	3	68	11.3	Yes	Yes	Yes	Yes	1		frozen embryo transfer
0041	17.11	9.6	28	26	4.75	21.9	19.1516	3	3.1	140.9	30	26	4	70	8.6	Yes	Yes	Yes	Yes	1		frozen embryo transfer
0042	14.87	5.45	32	32	5.92		33.9506	2	2.7	65.6	68	64	4	32	13	Yes	Yes	Yes	Yes	1		frozen embryo transfer
0043	8.61	5.15	30	28	2.58	21.4	32.112	2	2.5	19.4	76	64	12	24	9	Yes	No			0		frozen embryo transfer
0044	10.43	4.66	34	32	5.42	17.8	24.2215	4	3.7	66.7	29	22	7	71	5.7	No				0		frozen embryo transfer
0045	26.3	4.94	32	32	7.33	17.1	25.2493	3	3.2	90.2		54	4	42	8	Yes	Yes	Yes	Yes	1		frozen embryo transfer
0046	8.25	3.99	35	35	3.08	30.3	23.5666	7	5.3	46.5	48	45	3	52	12.3	Yes	Yes	Yes	Yes	1		frozen embryo transfer
0047	13.96	2.94	32	30	3.25	22.4	27.7778	3	2.5	39.9	61	57	4	39	14.3	Yes	Yes	Yes	Yes	2		frozen embryo transfer
0048	45	10	26	27	1.25	21.9	21.0498	3	3.6	16.4	46	42	4	54	12.7	No				0		frozen embryo transfer
0049	21.88	5.32	34	37	3.17	19.7	21.7193	3	2	20.9	44	37	7	56	15.2	Yes	Yes	Yes	Yes	1		frozen embryo transfer
0050	16.22	11.83	34	35	2.25	22.6	22.0386	4	2.7	77.3	36	27	11	62	13	Yes	Yes	Yes	Yes	2		frozen embryo transfer
0051	11.7	13.77	32	35	3.67	19.6	22.2041	3	5.4	120.8	84	65	19	16	8.5	Yes	Yes		No	0	Yes	frozen embryo transfer
0052	21.08	12.51	30	30	5.25	20.2	20.9024	6	4.2	26.2	51	44	7	49	11	No				0		frozen embryo transfer
0053	8.57	11.49	31	31	4.33	20.6	23.7387	6	6.7	48.6	51	47	4	49	8.2	No				0		frozen embryo transfer
0054	8.06	7.99	35	34	3.67	21.5									11.6	Yes	Yes	Yes	Yes	1		frozen embryo transfer
0055	25.77	10.8	28	27	3.75	24.4	24.8792	3	4	25.5	52	50	2	48	12	Yes	Yes	Yes	Yes	1		frozen embryo transfer
0056	10.84	13.08	31	36	7.42	27.6	27.7447	7	6	65.8	57	50	7	43	6.3	Yes	Yes	Yes	Yes	1		frozen embryo transfer
0057	20.52	4.39	28	28	2.67	20	20.3052	4	4.5	99.5	40	33	7	60	9	No				0		frozen embryo transfer
0058	9.86	3.09	30	35	0.83	20	34.0866	2	2.6	78.1	71	65	6	29	7.5	Yes	Yes	Yes	Yes	1		frozen embryo transfer
0059	28.19	7.09	26	30	3.17	21.5	22.5878	3	1.5	1.8	12	3	9	88	13.4	No				0		frozen embryo transfer
0060	19.37	10.53	29	27	1.83	20.4	23.1837	2	2.2	54.7	64	60	4	36	13	Yes	Yes	Yes	Yes	1		frozen embryo transfer
0061	17.2	8.05	36	31	2.33	27.1	18.5178	3	2	22.1	59	53	6	41	12.9	No				0		frozen embryo transfer
0062	20.34	2.97	34	36	2.33	22.8	25.2493	4	2.5	40.4	47	40	7	53	14.7	Yes	Yes	Yes	Yes	1		frozen embryo transfer
0063	16.57	8.04	27	26	1.42	20.4	25.3086	3	4.1	34.2	59	47	12	41	10	Yes	Yes	Yes	Yes	2		frozen embryo transfer
0064	5.21	5.76	28	29	1.83	20.2	26.8274	3	3	72.5	57	52	5	43	6.2	Yes	Yes	Yes	Yes	1		frozen embryo transfer
0065	17.44	8.01	26	25	2.42	24.8	32.6531	3	1.5	95.6	37	29	8	63		Yes	Yes		No	0	Yes	frozen embryo transfer
0066	16.94	9.1	28	29	3.42	24	30.3233	5	4	26.9	35	30	5	65	11	Yes	No			0		frozen embryo transfer
0067	17.98	4.81	30	31	2.42	23.1	26.5118	5	4	72.2	22	11	11	78	8.2	No				0		frozen embryo transfer
0068	12.22	6.54	27	29	3.42	27	19.8839	6	4.2	89.5	61	50	11	39	11.2	No				0		frozen embryo transfer
0069	17.06	15.18	29	28	2.75	23.6	26.0933	2	4	40.8	53	51	2	47	10.9	Yes	Yes	Yes	Yes	1		frozen embryo transfer
0070	41.84	25.67	28	29	2.33	18.8	23.1837	3	2.1	1.3	16	16	0	84	15	Yes	Yes	Yes	Yes	1		frozen embryo transfer
0071	23.36	3.84	29	33	0.83		23.939	7	9	41.6	62	60	2	38	6.1	No				0		frozen embryo transfer
0072	13.39	7.26	29	30	2.17	26.7	27.7447	3	5.7	62.2	74	71	3	26	12.2	Yes	Yes	Yes	Yes	1		frozen embryo transfer
0073	6.84	3.52	27	28	2.5	19.9	25.8546	4	3.7	116.5	69	66	3	31	11.2	Yes	Yes	Yes	Yes	1		frozen embryo transfer
0074	8.19	5.33	31	31	5.33	19.5	23.03	5	4.4	83.4	70	64	6	30	10	No				0		frozen embryo transfer
0075	12.39	19.12	31	31	6	20.4	26.5731	3	5	125.1	54	50	4	46	10.3	Yes	Yes	Yes	Yes	1		frozen embryo transfer
0076	8.42	6.01	25	26	2.42	21.6	26.8745	3	3	38.8	67	60	7	33	12	Yes	Yes	Yes	Yes	1		frozen embryo transfer
0077	21.82	1.82	32	33	4.5	20.8		3	3.9	75.3	50	47	3	50	12	Yes	Yes		No	0	Yes	frozen embryo transfer
0078	10.19	4.08	34	35	2.75	26.1	23.9995	5	5.4	59.8	50	48	2	50	17	No				0		frozen embryo transfer
0079	21.07	4.98	26	26	3.08	23.9	24.5675	2	2.7	22.5	72	71	1	28	12.6	Yes	Yes	Yes	Yes	1		frozen embryo transfer
0080	14.82	2.95	28	31	1.92	21.4	20.2812	3	3.5	147.3	72	67	5	28	8.3	Yes	No			0		frozen embryo transfer
0081	12.92	7.71	31	30	7.42	19.6	22.0386	4	4.2	45.4	67	59	8	33	9	Yes	Yes	Yes	Yes	1		frozen embryo transfer
0082	14.88	3.92	38	38	3.08	23.9	20.5151	5	5.8	77.4	79	67	12	21	11.7	Yes	Yes		No	0	Yes	frozen embryo transfer
0083	14.35	8.4	29	29	2.42	21.5	25.8264	5	3.7	124.8	36	32	4	64	9.1	No				0		frozen embryo transfer
0084	7.96	5.42	33	36	4.75	28.1	28.089	3	3.5	65		64	2	34	9.1	No				0		frozen embryo transfer
0085	11.94	5.28	34	31	3.33	21.2	24.5675	5	2.6	84.1		65	8	27	12	Yes	Yes	Yes	Yes	2		frozen embryo transfer
0086	25.77	10.8	28	27	3.58	24.4	24.8792	3	4	25.5	52	50	2	48	11	No				0		frozen embryo transfer
0087	54.55	29.07	33	39	2.25	20.4	18.726	4	3	2.8	16	8	8	84	9.6	Yes	Yes	Yes	Yes	2		frozen embryo transfer
0088	29.87	9.22	26	31	4.5	20.3	32.4905	6	2.7	11.5	43	42	1	57	8	Yes	Yes	Yes	Yes	1		frozen embryo transfer
0089	19.12	13.45	29	29	2.25	20.1	22.2291	5	2	80.9	64	50	14	36	8	Yes	Yes		No	0	Yes	frozen embryo transfer
0090	32.2	17.37	32	31	1.25	19	20.0474	3	3.7	46	47	42	5	53	13	No				0		frozen embryo transfer
0091	5.9	7.73	31	34	1.67	16.8	19.0311	3	3.3	53.6	65	59	6	35	12	No				0		frozen embryo transfer
0092	12.24	10.88	29	32	5.25	19.3	26.5731	2	4.5	64.8	77	70	7	23	10.6	Yes	Yes	Yes	Yes	2		frozen embryo transfer
0093	12.83	2.93	27	28	3.33	23.8	23.6713	5	5.4	11.8	42.7	39.6	3.1	57.3	10.6	Yes	Yes	Yes	Yes	1		frozen embryo transfer
0094	12.95	9.02	41	40	2.42	23.7	26.8274	3	2.2	66.4	63	60	3	37	7.2	Yes	No			0		frozen embryo transfer
0095	53.33	12.07	34	27	2.58	21.5	20.9573	6	4.6	36.4	26	24	2	74	11	Yes	Yes	Yes	Yes	2		frozen embryo transfer
0096	13.04	3.38	32	36	3.08	24.6	26.8923	5	2.5	53.3		54	7	39	6.6	Yes	Yes	Yes	Yes	2		frozen embryo transfer
0097	17.46	24.84	35	40	3.75	18.9	26.2976	4	1.1	96.2		27	3	70	6.7	No				0		frozen embryo transfer
0098	7	8.98	28	29	3.83	24	30.0712	3	2.1	64.9	52	50	2	48	8.2	No				0		frozen embryo transfer
0099	4.45	10.26	36	35	6.5	22.9	24.3824	2	2	51	74	72	2	26	8.6	Yes	Yes		No	0	Yes	frozen embryo transfer
0100	8.61	5.15	30	28	2.33	21.4	32.112	2	2.5	19.4	76	64	12	24	8.6	Yes	No			0		frozen embryo transfer
0101	13.91	5.26	34	28	1.08	26.5	38.8209	3	1.5	26.7	27	24	3	73	6.9	Yes	Yes	Yes	Yes	1		frozen embryo transfer
0102	23.36	3.84	29	33	1.08		23.939	7	9	41.6	62	60	2	38	6.8	No				0		frozen embryo transfer
0103	17.11	9.6	28	26	4.58	21.9	19.1516	3	3.1	140.9	30	26	4	70	11.8	No				0		frozen embryo transfer
0104	23.16	5.12	44	41	3.33	23.4	27.7551	6	3.7	78.3	73	64	9	27	8.8	No				0		frozen embryo transfer
0105	17.45	8.39	35	35	2.42	23	21.9671	4	1	27.3	37	28	9	63	6.5	No				0		frozen embryo transfer
0106	17.76	2.27	30	29	0	22.1	24.6914	3	4.5	117.4	51	46	5	49	14	No				0		frozen embryo transfer
0107	19.78	15.92	26	27	1.75	24.5	23.1481	4	5.5	35	26	24	2	74	8.1	Yes	Yes		No	0	Yes	frozen embryo transfer
0108	43.68	2.86	43	38	0	22	24.2215	4	0.5	114.2	29	20	9	71		No				0		frozen embryo transfer
0109	1.13	3.37	32	28	2.42	21.4	19.487	3	5.8	56.3		53	5	42	7.1	Yes	No			0		frozen embryo transfer
0110	13.34	9.47	36	37	6.5	18.2		3	3.6	47.4	48	46	2	52	8.2	Yes	Yes	Yes	Yes	1		frozen embryo transfer
0111	9.36	6.79	29	28	2.33	24.7	28.4055	3	2	29.5	67	63	4	33	9	Yes	Yes	Yes	Yes	1		frozen embryo transfer
0112	7.53	2.96	40	33	3.58	24.1	23.7228	4	1.5	37.5	42	41	1	58	9.9	Yes	Yes	Yes	Yes	1		frozen embryo transfer
0113	12.26	10.77	34	36	9.75	21.8	25.9516	2	3.4	52.5	73	59	14	27	8.7	No				0		frozen embryo transfer
0114	8.57	11.49	31	31	4.08	20.6	23.7387	6	6.7	48.6	51	47	4	49	9.2	No				0		frozen embryo transfer
0115	10.69	8.11	31	31	3.17	19	24.1517	2	3.3	47.3	67	59	8	33	16	Yes	Yes	Yes	Yes	1		frozen embryo transfer
0116	7.64	2.5	31	39	2.33	18.5	32.872	4	4.7	67.1	39	37	2	61	13.4	Yes	No			0		frozen embryo transfer
0117	27.73	20.21	31	40	2.17	27.5	23.7228	5	2	27	14	13	1	86	10.5	No				0		frozen embryo transfer
0118	17.63	10.41	27	28	0	23.1	26.8687	5	7.3	73.5	63	60	3	37	11.6	No				0		frozen embryo transfer
0119	11.67	12.04	29	31	1.25	19.9	22.5981	3	3	109.7	82	76	6	18		Yes	Yes	Yes	Yes	1		frozen embryo transfer
0120	11.58	10.41	31	33	0	25.6	30.6148	3	3.9	43.1	65	53	12	35	8.2	Yes	Yes	Yes	Yes	1		frozen embryo transfer
0121	22.41	5.35	31	32	3.58	23.5	22.7244	2	2	5.5	60	51	9	40	7.9	Yes	Yes		No	0	Yes	frozen embryo transfer
0122	11.72	11.92	38	31	0	20.6	28.075	2	4	104.6	77	72	5	23	7.2	No				0		frozen embryo transfer
0123	28.74	2.3	28	28	3.33	24.5	22.0932	3	2	48.3	54	52	2	46		Yes	Yes	Yes	Yes	1		frozen embryo transfer
0124	8.01	5.09	26	26	2.58	21.5	21.6049	2	3.6	19	51	43	8	49	13	Yes	Yes		No	0	Yes	frozen embryo transfer
0125	24.17	6.79	33	36	7.25	23	32.2831	2	3.2	47.2	48	41	7	52	9	No				0		frozen embryo transfer
0126	32.03	9.77	27	30	4.42	29.3	23.1405	3	1.5	50.2	49	43	6	51	7.9	Yes	Yes		No	0	Yes	frozen embryo transfer
0127	17.69	12.75	27	31	5.67	20	23.4375	5	1.7	44	32	29	3	68	12.1	Yes	Yes		No	0	Yes	frozen embryo transfer
0128	20.34	2.97	33	36	0	22.8	25.2493	4	2.5	40.4	47	40	7	53	13	No				0		frozen embryo transfer
0129	13.11	3.41	35	39	12.5	25	27.1809	3	3.4	73.7	57	53	4	43	7	No				0		frozen embryo transfer
0130	5.79	5.65	27	27	4	19.8	23.1241	3	6.6	151.8	81	77	4	19	10.5	No				0		frozen embryo transfer
0131	14.14	7.27	33	32	3.42	20.2	27.5134	4	4.4	32.5	45	44	1	55	12.3	No				0		frozen embryo transfer
0132	16.19	6.13	26	28	2.25	22	27.4648	5	3	94.7	51	46	5	49	10.8	Yes	Yes	Yes	Yes	1		frozen embryo transfer
0133	14.46	3.79	29	28	1.33	19.1	19.7232	7	3	41.9	43	42	1	57		Yes	Yes	Yes	Yes	1		frozen embryo transfer
0134	23.22	4.74	32	33	6.5	20.6	22.231	4	5	89.8		34	2	64	17	Yes	Yes	Yes	Yes	1		frozen embryo transfer
0135	12.39	9.95	31	35	1.5	20.2		2	6.1	39.6	30	28	2	70	9.6	Yes	Yes	Yes	Yes	1		frozen embryo transfer
0136	9.48	3.25	28	32	6.67	21.1	25.6612	4	4.2	126.1	82	75	7	18	8.8	Yes	Yes	Yes	Yes	2		frozen embryo transfer
0137	23.77	5.2	28	28	1.5	19.9	23.3887	4	3.8	47.5	59	51	8	41	9.5	Yes	Yes	Yes	Yes	1		frozen embryo transfer
0138	8.6	3.1	30	30	3	24.2	23.939	5	4.5	75.08	32	27	5	68	11	No				0		frozen embryo transfer
0139	6.1	3.65	37	39	1.33	25.4	25.8546	6	1.5	25.7	47	43	4	53	8.1	Yes	Yes		No	0	Yes	frozen embryo transfer
0140	17.63	10.41	27	28	1.08	23.1	26.8687	5	7.3	73.5	63	60	3	37	10.7	No				0		frozen embryo transfer
0141	24.45	12.77	31	30	2.33	23.7		5	2.6	64.1	33	30	3	67		Yes	Yes	Yes	Yes	1		frozen embryo transfer
0142	14.83	4.25	27	34	7.33	21.3		3	3.2	46	59	52	7	41	13.3	Yes	Yes	Yes	Yes	1		frozen embryo transfer
0143	30.44	8.92	27	33	4.58	23.4	26.1224	4	2.9	64.6	51	47	4	49	7.2	No				0		frozen embryo transfer
0144	18.36	7.04	28	28	2.5	26.6	27.7575	4	3.2	132.8	35	27	8	65	11	No				0		frozen embryo transfer
0145	14.14	13.7	32	31	5	27.3	25.1808	2	3	133.5	58	54	4	42	10.5	No				0		frozen embryo transfer
0146	15.24	4.94	29	29	1.08	20	24.7252	4	4.5	16.8	34	30	4	66	11.3	Yes	Yes	Yes	Yes	1		frozen embryo transfer
0147	14.82	7.75	34	35	10.42	23.7	29.5369	6	5.4	89.8	66	59	7	34	13.6	Yes	Yes	Yes	Yes	2		frozen embryo transfer
0148	11.22	6.11	33	34	8.58	26.3	26.5832	5	5.4	89.5	64	63	1	36	15.4	No				0		frozen embryo transfer
0149	11.34	7.81	24	26	2.25	23.3	29.9836	3	3	67.4	80	77	3	20	14.3	Yes	Yes	Yes	Yes	1		frozen embryo transfer
0150	11.14	2.57	31	31	3.67	24.9		2	2.2	120.3		55	7	38	13.6	Yes	Yes		No	0	Yes	frozen embryo transfer
0151	7.61	10.81	40	42	2.25	26.4	26.2596	4	2	87.8	39.2	24.8	14.4	60.8	10	Yes	No			0		frozen embryo transfer
0152	53.33	12.07	34	27	2.42	21.5	20.9573	6	4.6	36.4	26	24	2	74	10.4	No				0		frozen embryo transfer
0153	10.19	4.08	34	35	2.5	26.1	23.9995	5	5.4	59.8	50	48	2	50	16	No				0		frozen embryo transfer
0154	16.72	22.54	32	31	1.83	19.1	26.2976	3	2	58.9	55	51	4	45		Yes	Yes		No	0	Yes	frozen embryo transfer
0155	24.67	5.95	40	35	3.17	21.9	28.3937	4	3	78.3	72	66	6	28	13.2	Yes	Yes	Yes	Yes	1		frozen embryo transfer
0156	7.09	6.63	27	27	1	19.5	21.2953	4	4.5	28	52	46	6	48	11.7	Yes	Yes	Yes	Yes	1		frozen embryo transfer
0157	41.17	4.51	32	33	5.25	26	20.984	3	3.2	83.6	17	14	3	83	10	Yes	Yes	Yes	Yes	1		frozen embryo transfer
0158	13.91	4.76	33	34	1.58	28	31.3146	2	2.3	82.6	55	52	3	45	8.8	Yes	Yes		No	0	Yes	frozen embryo transfer
0159	11.86	5.55	33	36	2.83	20.2	22.5309	3	2	144.7	39	35	4	61	10.7	Yes	Yes		No	0		frozen embryo transfer
0160	15.08	9.86	28	31	6.33	21.5	24.2215	7	3.3	14.8	84	80	4	16	16.8	No				0		frozen embryo transfer
0161	13.22	4.75	38	36	2.92	27.3	23.3887	6	3.5	140.9	84	70	14	16	9.1	No				0		frozen embryo transfer
0162	22.99	8.98	28	31	6.42	23.5	27.0842	4	1.2	97.4	52	32	20	48	7.3	No				0		frozen embryo transfer
0163	17.69	12.75	27	31	5.5	20	23.4375	5	1.7	44	32	29	3	68	11.6	No				0		frozen embryo transfer
0164	12.44	14.27	26	30	2.75	21	21.2245	5	4.5	77.3	53	49	4	47	15	Yes	Yes	Yes	Yes	1		frozen embryo transfer
0165	46.82	6.63	44	50	20.08	19.4	17.301	5	7.5	46.9	21	13	8	79	10.4	No				0		frozen embryo transfer
0166	7	4.3	36	34	4.25	22.1	20.0692	5	4	153.4	52	47	5	48	13.8	Yes	Yes	Yes	Yes	1		frozen embryo transfer
0167	9.51	6.15	41	41	7.83	28.4	25.2595	4	7	22.7	49	48	1	51	10.3	No				0		frozen embryo transfer
0168	9.34	8.82	30	29	1.25	20.8	33.771	2	1	43.3	61	61	0	39	7.9	No				0		frozen embryo transfer
0169	31.91	10.79	27	29	2.08	21	23.6713	4	4	22.4	53	50	3	47	14.8	Yes	Yes	Yes	Yes	1		frozen embryo transfer
0170	12.98	10.53	28	26	2.25	25.3		3	2	11.5	66	59	7	34	12	Yes	Yes	Yes	Yes	1		frozen embryo transfer
0171	17.67	3.97	26	29	3.42	22.3	27.6817	3	1	130.59	46	42	4	54	13.1	Yes	Yes		No	0	Yes	frozen embryo transfer
0172	11.51	8.79	44	42	2.67	20.7	25.9516	4	2.1	133.2	66	59	7	34	9.3	No				0		frozen embryo transfer
0173	12.39	19.12	30	31	5.17	20.4	26.5731	3	5	125.1	54	50	4	46	10	Yes	No			0		frozen embryo transfer
0174	7.64	2.5	31	39	2.17	18.5	32.872	4	4.7	67.1	39	37	2	61	14	Yes	No			0		frozen embryo transfer
0175	21.97	4.54	36	40	5.33	25.7	27.0416	3	2	41.1	11	9	2	89	9	No				0		frozen embryo transfer
0176	18.27	6.14	26	29	2.25	27.3	30.8642	7	2.2	44.4	49	46	3	51	16.2	No				0		frozen embryo transfer
0177	2.88	5.63	31	33	3.58	30.1	28.7105	3	2	135.7	75	70	5	25	9.9	Yes	Yes	Yes	Yes	1		frozen embryo transfer
0178	5.51	7	33	31	7.33	25.1	28.4091	7	4.1	53.1	51	49	2	49	9.4	Yes	Yes		No	0	Yes	frozen embryo transfer
0179	21.77	8.91	27	30	1.33	22.6	29.3878	3	5.3	118.9	68	64	4	32	9	No				0		frozen embryo transfer
0180	10.43	9.26	29	30	4.25	22	28.4055	3	2	163.6	72	63	9	28	12	Yes	Yes		No	0	Yes	frozen embryo transfer
0181	3.12	3.63	24	28	1.25	19.5	24.8163	4	5	120.3	42	38	4	58		Yes	Yes	Yes	Yes	1		frozen embryo transfer
0182	21.55	11.45	36	34	4.75	34.7	21.2245	2	3.2	23.2	29	27	2	71	9.4	Yes	Yes	Yes	Yes	1		frozen embryo transfer
0183	30.44	8.92	27	33	4.42	23.4	26.1224	4	2.9	64.6	51	47	4	49	8.6	No						frozen embryo transfer
0184	12.11	5.33	36	37	3.75	24.5	21.6049	7	5	51.7	61	58	3	39	8.4	No						frozen embryo transfer
0185	23.03	18.31	28	28	2.25	20.4	23.4568	4	4	1.8	56	56	0	44		Yes	Yes	Yes	Yes	2		frozen embryo transfer
0186	71.7	13.05	33	30	8	18.31	19.487	7	3.5	8	7	4	3	93	11	No						frozen embryo transfer
0187	20.95	11.6	31	31	5.33	23.7	25.2493	5	4.5	102		35	2	63	15.1	Yes	Yes	Yes	Yes	1		frozen embryo transfer
0188	5.81	3.93	29	28	8.83	26.6	25.9043	2	8	132.8	64	56	8	36	8	Yes	No					frozen embryo transfer
0189	23.81	6.07	29	29	5	20.7	28.0497	7	2.7	33.5	53	51	2	47	11.5	No						frozen embryo transfer
0190	15.08	9.86	28	31	6.25	21.5	24.2215	7	3.3	14.8	84	80	4	16	15	No						frozen embryo transfer
0191	26.67	8.79	43	44	7.58	27.5	29.0548	4	3.8	44.4	53	47	6	47	6.4	Yes	Yes	Yes	Yes	1		frozen embryo transfer
0192	19.78	10.02	26	34	0.58	22	23.5102	4	5.4	21.6		31	3	66	12.7	Yes	Yes	Yes	Yes	1		frozen embryo transfer
0193	19.17	4.2	31	48	2.92	20.1	25.3515	4	2.1	38	15	11	4	85	9.8	Yes	Yes	Yes	Yes	1		frozen embryo transfer
0194	17.46	24.84	35	39	3.25	18.9	26.2976	4	1.1	96.2		27	3	70	6.8	No				0		frozen embryo transfer
0195	14.83	4.25	27	33	7.33	21.3		3	3.2	46	59	52	7	41	14.3	No						frozen embryo transfer
0196	26.13	6.63	23	27	4.33	22.1	20.0474	5	3.5	0.2	0	0	0	100	11.2	No						frozen embryo transfer
0197	15.31	22.14	36	36	1.67	19.9	22.8571	5	5.1	6.8	0	0	0	100	8.6	Yes	Yes		No		Yes	frozen embryo transfer
0198	11.47	2.48	23	29	3.17	24.2		4	3.1	110.7	53	49	4	47	8	Yes	Yes		No	0	Yes	frozen embryo transfer
0199	10.77	12.11	32	31	4.33	26.8	21.142	3	2	61.7	81	66	15	19	11	Yes	No					frozen embryo transfer
0200	9.53	3.94	41	44	2.42	24.4		4	4	7.7	8	8	0	92	10	Yes	Yes		No		Yes	frozen embryo transfer
0201	4.44	6.52	33	33	1.83	19.1	23.1481	2	2.2	26.5	63	59	4	37	11.4	Yes	Yes	Yes	Yes	1		frozen embryo transfer
0202	10.81	10.89	35	37	11.17	20.3	25.9516	3	1.9	43.7	40	35	5	60	13	Yes	Yes	Yes	Yes	1		frozen embryo transfer
0203	21.6	8.62	29	32	6.17	21.1	21.7181	2	1.9	6.8	16	7	9	84	16	Yes	Yes	Yes	Yes	1		frozen embryo transfer
0204	15.45	4.93	28	28	4.25	20.8	20.7476	3	2.5	79.3	47	46	1	53	11.8	Yes	Yes	Yes	Yes	2		frozen embryo transfer
0205	22.41	5.35	30	31	3.25	23.5	22.7244	2	2	5.5	60	51	9	40	8.1	Yes	No					frozen embryo transfer
0206	10.23	7.63	33	29	5	18.8	17.7086	3	3.6	76.6	33	30	3	67	9.7	Yes	No					frozen embryo transfer
0207	14.47	6.66	28	29	6.33	22.5	28.3447	5	2.5	21.9	37	34	3	63	12.6	Yes	Yes	Yes	Yes	1		frozen embryo transfer
0208	8.37	9.18	24	27	3.33	29.5	24.4898	5	4.9	15.7	21	19	2	79	13	No						frozen embryo transfer
0209	4.99	11.72	31	33	4.25	19.7	29.0533	1	1	64.5	50	48	2	50	10	No						frozen embryo transfer
0210	18.7	6.36	31	32	3.67	27.5	30.0408	3	3.2	120.3	18	16	2	82	16.5	Yes	Yes	Yes	Yes	1		frozen embryo transfer
0211	26.3	4.94	32	31	6.75	17.1	25.2493	3	3.2	90.2		54	4	42	8.8	Yes	Yes		No		Yes	frozen embryo transfer
0212	27.89	9.19	31	28	5.25	22.3	23.4586	4	2.2	30.8	11	8	3	89	9.2	Yes	Yes	Yes	Yes	1		frozen embryo transfer
0213	10.93	9.42	31	31	4	18.6	21.7079								13	Yes	Yes		No		Yes	frozen embryo transfer
0214	4.78	5.51	31	32	3.5	21.6	26.7755	3	2.6	48.8	49	46	3	51	12.7	No						frozen embryo transfer
0215	9.63	6.61	31	30	3.25	20.7	21.4692	6	3.6	108.6		42	5	53	9.6	No						frozen embryo transfer
0216	26.67	8.79	43	43	7	27.5	29.0548	4	3.8	44.4	53	47	6	47	10	No						frozen embryo transfer
0217	18.39	3.47	30	33	8.67	18.4	23.8367	5	1.7	46.8	10	8	2	90	10.3	Yes	Yes	Yes	Yes	1		frozen embryo transfer
0218	11.01	14.6	40	39	2.17	26	24.2123	7	8.6	32	81	79	2	19	13	No						frozen embryo transfer
0219	33.63	9.46	30	30	2.25	20		3	3.4	100.6	64	60	4	36	11	Yes	Yes	Yes	Yes	1		frozen embryo transfer
0220	18.27	3.67	32	34	6.67	21.3	23.4075	5	2.8	83.3	67	62	5	33	12	Yes	Yes	Yes	Yes	1		frozen embryo transfer
0221	14.82	2.95	28	30	1.42	21.4	20.2812	3	3.5	147.3	72	67	5	28	8.5	No						frozen embryo transfer
0222	6.61	5.38	27	29	4.83	23	25.2595	3	4	10.4		51	2	47	11.2	Yes	Yes	Yes	Yes	2		frozen embryo transfer
0223	21	14.93	32	37	3.33	23	25.335	6	4.2	85	39	35	4	61	13	Yes	Yes	Yes	Yes	1		frozen embryo transfer
0224	14.17	2.73	34	38	2.75	23.9	26.5731	4	3.6	88	27	18	9	73	7	Yes	No					frozen embryo transfer
0225	13.63	5.94	29	27	6.92	26.6	23.8367	5	2.3	12	60	58	2	40	9	No						frozen embryo transfer
0226	9.47	2.46	29	31	3.08	19.5	25.8264	2	4.6	40.6	74	70	4	26	10.5	Yes	Yes	Yes	Yes	1		frozen embryo transfer
0227	33.23	4.18	31	30	4.75	24	26.0276	6	6	62	9	6	3	91	11.7	No						frozen embryo transfer
0228	20.6	7.57	37	39	7.08	23	31.4359	4	2	121.9	32	19	13	68	12	No						frozen embryo transfer
0229	12.41	7.92	31	37	5.83	24.5	26.1719	2	1.8	59.7	43	30	5	65	8.8	No						frozen embryo transfer
0230	33.11	13.42	32	29	7.67	21.2	23.03	4	2	3.5		54	14	32	13	No						frozen embryo transfer
0231	24.08	5.53	33	34	7.58	22.4	26.4236	3	2.6	12.9	19	17	2	81	12	Yes	Yes	Yes	Yes	1		frozen embryo transfer
0232	18.19	6.5	31	32	11	25.7	28.7356	4	2.3	75.1	59	53	6	41	9.3	Yes	Yes	Yes	Yes	1		frozen embryo transfer
0233	3.75	8.85	31	31	10	27.5	20.202	7	5.7	160.4		70	3	27	10	No						frozen embryo transfer
0234	12.13	10.72	30	32	4.67	23.9		2	2.6	81	73	68	5	27	11.4	Yes	Yes	Yes	Yes	1		frozen embryo transfer
0235	32.46	2.84	35	32	13.58	24.6	29.0437	6	5.7	94.5	20	18	2	80	10	Yes	Yes	Yes	Yes	2		frozen embryo transfer
0236	16.85	4.19	34	34	2	18.8	25.7117	3	3.3	14.2		29	3	68	10	Yes	Yes	Yes	Yes	1		frozen embryo transfer
0237	9.76	4.67	27	28	2.83	16.6	22.8571	5	5.2	58.9	54	51	3	46	15.8	No						frozen embryo transfer
0238	40.36	20.15	38	44	1.75		25.9516	4	4	3.6	62	60	2	38	10	No						frozen embryo transfer
0239	2.75	5.37	33	33	6.92	23.7	20.8308	4	5.3	100.1	77	74	3	23	10	Yes	Yes	Yes	Yes	1		frozen embryo transfer
0240	8.01	5.09	26	26	2.17	21.5	21.6049	2	3.6	19	51	43	8	49	12	No						frozen embryo transfer
0241	5.36	4.75	34	34	3.08	25	32.6608	4	4.5	41.1		82	2	16	10.3	No						frozen embryo transfer
0242	25.89	7.81	35	36	13.08	22.6	21.6049	4	4	22.9	42	39	3	58	10	No						frozen embryo transfer
0243	4.68	6.54	30	32	2.17	22.8	23.6614	6	5	117.4	66	60	6	34	13	Yes	Yes	Yes	Yes	2		frozen embryo transfer
0244	3.99	7.72	30	32	5.5	23.7	21.2245	2	2.1	49.6	57	54	3	43	10.7	No						frozen embryo transfer
0245	11.14	2.57	30	31	3.25	24.9		2	2.2	120.3		55	7	38	13.7	No						frozen embryo transfer
0246	40.54	6.18	47	44	20.5	29	26.7755	3	2.7	35.8		22	4	74	8	No						frozen embryo transfer
0247	13.11	3.41	34	38	11.75	25	27.1809	3	3.4	73.7	57	53	4	43	9	No						frozen embryo transfer
0248	9.99	8.12	28	28	6.75	18.8	24.5779	7	6.8	55.2	61	58	3	39	6	Yes	Yes	Yes	Yes	1		frozen embryo transfer
0249	21.47	10.69	39	45	7	19.43	20.7157	7	3.2	61.08	10.27	6.95	3.31	89.74	9.6	Yes	Yes	Yes	Yes	1		frozen embryo transfer
0250	14.05	2.81	28	29	6	19.6	23.5883	4	3.2	108.45	93	78	15	7	12	Yes	Yes	Yes	Yes	1		frozen embryo transfer
0251	7.71	5.37	30	30	3	21.6	27.5482	4	4	131.9	77	70	7	23	6.6	Yes	Yes	Yes	Yes	1		frozen embryo transfer
0252	46.88	8.75	29	33	6	21	20.9572	3	2	4.7	9	9	0	91	9.3	No						frozen embryo transfer
0253	5.79	5.65	26	26	3.58	19.8	23.1241	3	6.6	151.8	81	77	4	19	10	No						frozen embryo transfer
0254	33.56	9.55	42	42	4	27.3	26.7755	3	1.3	40.1	50	45	5	50	10.9	No						frozen embryo transfer
0255	16.8	2.13	31	35	7.33	27.8	27.6817	4	6.4	130.11	75	54	21	25	16.3	Yes	Yes	Yes	Yes	1		frozen embryo transfer
0256	18.49	6.3	29	29	10.5	18.1	20.2449	4	7.3	47.8	89	86	3	11	10	No						frozen embryo transfer
0257	14.78	10.09	29	32	5.58	16	20.148	3	6	38.2	58	52	6	42	12.6	Yes	No					frozen embryo transfer
0258	11.75	2.56	39	32	4	28.3	32.3265	7	5.2	58.1	59	56	3	41	13.8	No						frozen embryo transfer
0259	9.9	2.68	41	38	8	17.97	24.2215	5	4.5	116.8	86.7	74.45	12.23	13.32	11	Yes	Yes		No			frozen embryo transfer
0260	11.98	5.32	27	24	2.5	16.2	18.5185	4	2.7	3.2	3	0	3	97	11	Yes	Yes		No		Yes	frozen embryo transfer
0261	8.37	9.18	24	26	3	29.5	24.4898	5	4.9	15.7	21	19	2	79	13.6	No						frozen embryo transfer
0262	5.15	2.67	42	43	18.83	21.8	22.0932	3	1.8	80.1	56	41	15	44	5.1	Yes	Yes	Yes	Yes	1		frozen embryo transfer
0263	17.58	2.17	30	29	6	16.9	25.4327	4	3.9	57.8	48	46	2	52	6.4	Yes	Yes	Yes	Yes	1		frozen embryo transfer
0264	15.53	25.37	29	28	5.75	19.8	23.4586	4	2.7	25.8	40	37	3	60		Yes	Yes	Yes	Yes	2		frozen embryo transfer
0265	14.48	5.75	30	32	10.92	21.83	20.7612	3	4.7	95.6	58	53	5	42		Yes	Yes	Yes	Yes	1		frozen embryo transfer
0266	42.32	3.59	29	29	3.58	19.3	19.5918	6	2	126.4	28	24	4	72	12	Yes	Yes		No		Yes	frozen embryo transfer
0267	10.77	12.11	32	30	4	26.8	21.142	3	2	61.7	81	66	15	19	12	No						frozen embryo transfer
0268	20.19	13.15	24	23	2	26.4	18.3768	5	3	1.9		29	4	67		No						frozen embryo transfer
0269	4.44	6.52	32	33	1.58	19.1	23.1481	2	2.2	26.5	63	59	4	37	11.2	No						frozen embryo transfer
0270	5.79	5.65	26	26	3.5	19.8	23.1241	3	6.6	151.8	81	77	4	19	11.1	No						frozen embryo transfer
0271	24.18	15.19	24	28	4.5	21.6	28.7317	4	1.5	28.3	30	30	0	70	14	No						frozen embryo transfer
0272	7.3	4.95	29	30	2.5	19.6	29.3878	4	4.7	99.8	82	68	14	18	10	Yes	Yes	Yes	Yes	1		frozen embryo transfer
0273	24.98	4.85	40	39	3	29.1	30.2992	4	2	125.8	17	15	2	83	8	No						frozen embryo transfer
0274	6.93	5.4	31	31	5.33	22.5	23.1834	5	1.2	57.6	39	36	3	61	9.1	Yes	Yes	Yes	Yes	1		frozen embryo transfer
0275	18.19	6.5	31	32	10.75	25.7	28.7356	4	2.3	75.1	59	53	6	41	9.8	No						frozen embryo transfer
0276	18.48	11.58	29	31	5.5	23	26.1224	3	2.2	40.1	35	33	2	65	7.5	Yes	Yes		No	0	Yes	frozen embryo transfer
0277	7.12		31	30	2.5	21.2	25.9516	3	6.2	64.8	73	70	3	27	10	Yes	Yes		No	0	Yes	frozen embryo transfer
0278	23.81	6.07	29	29	4.33	20.7	28.0497	7	2.7	33.5	53	51	2	47	15	No						frozen embryo transfer
0279	2.95	4.15	29	29	6	26.7									7.9	No						frozen embryo transfer
0280	8.06	7.99	34	33	2	21.5									13	No						frozen embryo transfer
0281	2.89	3.55	31	32	3.25	22.6									13	No						frozen embryo transfer
0282	9.6	4.15	32	32	4.42	20.3									11.4	Yes	Yes	Yes	Yes	1		frozen embryo transfer
0283	24.58	5.23	35	34	4.75	24.2									6.1	Yes	Yes	Yes	Yes	1		frozen embryo transfer
0284	14.45	7.53	33	36	9										10.3	No						frozen embryo transfer
0285	8.57	11.49	30	30	3.5	21.2									9.4	No						frozen embryo transfer
0286	31.37	6.21	45	46	11.75	20.45									6.5	Yes	Yes	Yes	Yes	2		frozen embryo transfer
0287	8.6	3.1	29	29	1.83	23.4									11	No						frozen embryo transfer
0288	23.64	5.76	25	29	2.42	24.7									10	Yes	Yes		No		Yes	frozen embryo transfer
0289	3.82	3.57	37	34	3.42	27.3									9.3	Yes	Yes		No		Yes	frozen embryo transfer
0290	11.74	8.84	32	33	5.5	23.7									12	No						frozen embryo transfer
0291	11.77	12.09	28	30	4.5	21.9		5	7.4	76	39	31	8	61	10	Yes	Yes	Yes	Yes	2		frozen embryo transfer
0292	5.36	2.3	27	23	1.58	22	18.1662	4	4	44	62	59	3	38	12.9	Yes	Yes	Yes	Yes	1		frozen embryo transfer
0293	29.32	5.55	27	27	2.42	22.6	27.7551	4	3	16.4	8	6	2	92	12.6	Yes	Yes	Yes	Yes	1		frozen embryo transfer
0294	14.88	3.92	37	37	2.33	23.9	20.5151	5	5.8	77.4	79	67	12	21	13.6	Yes	Yes		No		Yes	frozen embryo transfer
0295	10.9	4.86	28	30	2.5	21.5	27.6817	5	4	92.7		24	3	73	9.4	Yes	Yes	Yes	Yes	1		frozen embryo transfer
0296	8.46	2.61	32	33	3	27	26.8274	3	1.8	106.2	48	43	5	52	11.5	Yes	Yes	Yes	Yes	1		frozen embryo transfer
0297	5.35	6.5	30	32	5.5	21.5	33.218	4	3.9	185.8	91	88	3	9	16	Yes	Yes	Yes	Yes	1		frozen embryo transfer
0298	2.07	5.65	29	32	5.33	20.7	27.7778	3	3.9	64.5	75	74	1	25	9.4	Yes	Yes	Yes	Yes	1		frozen embryo transfer
0299	13.22	4.75	38	36	3.25	27.3	23.3887	6	3.5	140.9	84	70	14	16	8.6	Yes	No					frozen embryo transfer
0300	24.98	4.85	40	39	3	29.1	30.2992	4	2	125.8	17	15	2	83	8.6	No						frozen embryo transfer
0301	9.3	5.18	33	44	5.42	27.3	21.9525	5	4.7	89.7	71	66	5	29	8.8	Yes	Yes	Yes	Yes	1		frozen embryo transfer
0302	7.72	3.38	34	33	9.5	27.8	30.7934	6	4.2	59.7		8	3	89	7.4	Yes	Yes		No		Yes	frozen embryo transfer
0303	24.67	5.95	39	34	2.58	21.9	28.3937	4	3	78.3	72	66	6	28	12	No						frozen embryo transfer
0304	24.08	5.53	33	33	7.33	22.4	26.4236	3	2.6	12.9	19	17	2	81	11	No						frozen embryo transfer
0305	7.07	6.59	26	27	1.5	19.4	25.5354	7	4.1	182.3	55	50	5	45	9.2	Yes	Yes	Yes	Yes	1		frozen embryo transfer
0306	5.96	7.84	28	26	1.5	23.4	26.8519	2	0.9	134.8	73	71	2	27	11.4	Yes	Yes	Yes	Yes	1		frozen embryo transfer
0307	16.33	5.1	39	42	2.58	24.6	22.9854	5	3.2	140.1	64	59	5	36	11.2	Yes	Yes		No		Yes	frozen embryo transfer
0308	9.51	4.62	34	37	7.33	21.2	27.9904	7	2.1	64.8	51	48	3	49	9	Yes	Yes		No	0	Yes	frozen embryo transfer
0309	8.2	5.23	28	29	3.33	26.8	25.0593	4	3.5	44.3	44	43	1	56	10.8	Yes	Yes		No			frozen embryo transfer
0310	17.27	6.37	39	38	1.25	21.6	23.6614	6	2.7	40.6	7	5	2	93	11.7	No						frozen embryo transfer
0311	11.14	2.57	30	30	2.92	24.9		2	2.2	120.3		55	7	38	13.8	No						frozen embryo transfer
0312	15.41	9.72	30	30	4.5	24.4	25.9924	4	4	97.7	82	67	15	18	9.8	No						frozen embryo transfer
0313	4.23	3.67	26	32	1.25	20	19.487	4	2	47.1	41	36	5	59	11	No						frozen embryo transfer
0314	4.24	7.5	28	28	2.83	19	32.8466	6	3.4	64.2	32	30	2	68	7.4	Yes	Yes	Yes	Yes	1		frozen embryo transfer
0315	6.57	5.11	28	29	4.75	19.1	27.4717	2	4.8	52.3	58	55	3	42	9.3	Yes	No					frozen embryo transfer
0316	31.37	6.21	45	46	11.67	20.45	18.5911	4	4.6	16.7	47.33	22.11	25.19	52.7	7.8	No						frozen embryo transfer
0317	10.02		30	30	5.83	24	27.1314	4	4.1	141.8	72	68	4	28	6.6	Yes	Yes	Yes	Yes	1		frozen embryo transfer
0318	25.89	7.81	35	36	12.75	22.6	21.6049	4	4	22.9	42	39	3	58	11	No						frozen embryo transfer
0319	21.97	4.54	36	40	4.67	25.7	27.0416	3	2	41.1	11	9	2	89	9	No						frozen embryo transfer
0320	17.45	7.41	35	32	2.25	19	29.4118	4	4.2	13	42	40	2	58	11	No						frozen embryo transfer
0321	16.66	4.7	30	37	6	21.2	22.6422	5	7	55.4	62	59	3	38	10.4	No						frozen embryo transfer
0322	8.76	15.33	27	25	4.75	21.1		2	2.1	155.1		68	5	27	11.7	Yes	Yes	Yes	Yes	1		frozen embryo transfer
0323	8.65	11.88	27	30	2.58	23.5	21.4533	7	2.9	110.7	47	45	2	53	11.6	Yes	Yes	Yes	Yes	1		frozen embryo transfer
0324	14.82	2.95	27	30	1	21.4	20.2812	3	3.5	147.3	72	67	5	28	8.8	No						frozen embryo transfer
0325	6.61	5.38	27	29	4.42	23	25.2595	3	4	10.4		51	2	47	9.7	No						frozen embryo transfer
0326	29.49	7.14	35	36	8.25	24.1	24.9135	3	5.1	25.6	27	25	2	73	11	Yes	Yes	Yes	Yes	1		frozen embryo transfer
0327	23	3.24	42	46	1.33	26.8	25.3444	7	1.4	199.9	49	44	5	51	10.7	No						frozen embryo transfer
0328	21.93	9.03	27	31	2.75	19.5	28.7317	3	3.9	37.2	51	30	21	49	11.7	Yes	Yes		No	0		frozen embryo transfer
0329	1.35	3.58	27	28	1.67	18.8	22.4913	3	3	81.8	69	64	5	31	11.5	Yes	Yes	Yes	Yes	2		frozen embryo transfer
0330	16.69	2.45	31	26	3.5	24.2	25.5102	4	4	62.7		15	2	83	12	Yes	Yes	Yes	Yes	1		frozen embryo transfer
0331	12.7	9.28	26	29	2.5	20.4	23.5102	5	3.6	115.5	46	44	2	54	16	Yes	Yes	Yes	Yes	1		frozen embryo transfer
0332	4.53	4.29	26	25	0.75	19.2	20.0474	7	3.7	46.4	77	75	2	23	14.3	Yes	Yes		No		Yes	frozen embryo transfer
0333	16.02	11.52	30	31	6.5	24.2	26.2596	3	1.7	43.5	40	37	3	60	15	Yes	Yes	Yes	Yes	1		frozen embryo transfer
0334	12.26	10.77	33	35	9	21.8	25.9516	2	3.4	52.5	73	59	14	27	8	No						frozen embryo transfer
0335	9.57	19.77	27	28	3.5	27	21.4844	7		33.2	53	49	4	47	12	Yes	Yes		No		Yes	frozen embryo transfer
0336	22.73	26.69	32	29	3.33	23.6	30.6793	3	3	21.8	63	57	6	37	15.4	No						frozen embryo transfer
0337	18.28	4.94	28	32	2.5	25.5	22.0932	2	4	107.7	77	74	3	23	10.8	No						frozen embryo transfer
0338	5.96	7.84	28	26	1.33	23.4	26.8519	2	0.9	134.8	73	71	2	27	13	No						frozen embryo transfer
0339	11.99	4.77	29	29	3.33	23.9	32.9507	7	3.8	119.7	37	30	4	65	7	Yes	Yes	Yes	Yes	1		frozen embryo transfer
0340	9.94	3.75	29	30	3.67	25.1	24.8016	7	7.5	103.9	59	43	16	41	11.2	No						frozen embryo transfer
0341	1.35	3.58	27	28	1.75	18.8	22.4913	3	3	81.8	69	64	5	31	9.5	No						frozen embryo transfer
0342	5.05	4.96	40	40	7	27.7	25.2595	5	9.8	77.81	57	45	12	43	13.7	Yes	No					frozen embryo transfer
0343	20.78	3.15	32	39	2.17	20.3	22.8374	4	2.4	168.8	57	53	4	43	6.8	Yes	Yes	Yes	Yes	1		frozen embryo transfer
0344	12.11	9.35	32	32	3	21.5	19.8407	4	11	12.6	61	58	3	39	7.6	Yes	Yes	Yes	Yes	1		frozen embryo transfer
0345	8.27	5.29	25	25	2.33	25.4	24.4898	5	2.6	100.1	58	24	34	62	12.6	Yes	Yes	Yes	Yes	1		frozen embryo transfer
0346	26.13	6.63	22	26	3.42	21.9	20.0474	5	3.7	2.2	6	3	3	94	12.3	Yes	No					frozen embryo transfer
0347	6.34	3.74	35	36	5.58	19									9	No						frozen embryo transfer
0348	7.87	4.94	37	33	1.25	24.5	26.2966	3	1	14.5	50	48	2	50	12	Yes	Yes	Yes	Yes	2		frozen embryo transfer
0349	1.13	3.37	31	27	1.5	21.4	19.487	3	5.8	56.3		53	5	42	8.6	Yes	Yes		No		Yes	frozen embryo transfer
0350	28.07	8.23	34	35	5.33	20.2	28.959	5	3.2	90.5	31	17	14	69	12	No						frozen embryo transfer
0351	11.75	2.56	38	32	3.42	28.3	32.3265	7	5.2	58.1	59	56	3	41	16	No						frozen embryo transfer
0352	5.78	2.29	25	26	3.25	18	29.4118	5	2.8	176.5		62	7	31	15	Yes	Yes	Yes	Yes	1		frozen embryo transfer
0353	12.41	7.92	31	37	5.25	24.5	26.1719	2	1.8	59.7	43	30	5	65	6.3	No						frozen embryo transfer
0354	45.27	19.07	27	26	3	21.6	21.9136	6	5.8	1	17	17	0	83	14.5	Yes	Yes	Yes	Yes	1		frozen embryo transfer
0355	25.87	7.39	27	35	3.75	24.4	26.1224	3	10	18.9	64	58	6	36	10	Yes	Yes	Yes	Yes	1		frozen embryo transfer
0356	9.29	4.96	27	28	0.83	20.8	22.0386	4	4.2	75.4	71	68	3	29	10.5	Yes	No					frozen embryo transfer
0357	8.54	8.74	33	28	4	22.6	22.2041	4	2	148.6		75	7	18	8.9	No						frozen embryo transfer
0358	10.28	8.89	32	32	4	24.5	31.7083	5	4.4	2.4	57	57	0	43	11.3	Yes	Yes	Yes	Yes	1		frozen embryo transfer
0359	19.26	4.66	33	34	4	19.5	22.4913	4	8.1	87.6	69	66	3	31	6.5	No						frozen embryo transfer
0360	14.64	3.85	38	39	1	29.1	21.4692	2	4.4	47.6	72	57	15	28	14	No						frozen embryo transfer
0361	2.95	4.15	28	29	5	26.7	20.0474	4	3.1	5.8		67	2	31	8	Yes	No					frozen embryo transfer
0362	10.71	3.72	31	31	1	28.1	23.9995	4	1.7	76		55	6	39	13	Yes	Yes	Yes	Yes	1		frozen embryo transfer
0363	20.09	14.39	31	33	3	26.5	23.8895	7	9.5	55.51	36	25	11	64	6.7	Yes	Yes	Yes	Yes	1		frozen embryo transfer
0364	20.47	8.58	30	29	6.33	22.4	22.0386	3	6.9	65.62	81	78	3	19	9.5	Yes	Yes		No		Yes	frozen embryo transfer
0365	42.94	6.6	26	28	2	30.1	23.2438	6	1.5	140.5	0	0	0	100	11.4	No						frozen embryo transfer
0366	26.67	8.79	42	43	6	27.5	29.0548	4	3.8	44.4	53	47	6	47	7.4	No						frozen embryo transfer
0367	7.07	6.59	26	27	1	19.4	25.5354	7	4.1	182.3	55	50	5	45	11.8	No						frozen embryo transfer
0368	4.54	8.62	26	27	2.5	20.2		5	3.5	182.9		69	7	24	11.4	No						frozen embryo transfer
0369	23.04	7.83	24	26	2	25	20.0474	5	0.9	133.8	39	35	4	61	12	Yes	Yes	Yes	Yes	2		frozen embryo transfer
0370	23.24	6.34	28	30	3.5	20.5	18.4965	2	2.4	58.1	1	1	0	99	9.6	Yes	Yes	Yes	Yes	1		frozen embryo transfer
0371	22.04	3.47	26	26	3.92	20	25.5102	6	2	49.1	74	69	5	26	10.6	No						frozen embryo transfer
0372	17.67	3.97	26	28	2	22.3	27.6817	2	1.5	98.2	48	44	4	52	9.5	No						frozen embryo transfer
0373	13.27		27	29	3.75	20.8	17.9592	4	5	57.8	38	34	4	62	12	No						frozen embryo transfer
0374	2.1	6.45	31	30	0.25	24.8	23.6713	2	3.8	82.1	71	69	2	29	14	Yes	Yes	Yes	Yes	1		frozen embryo transfer
0375	5.36	4.75	33	33	2	25	32.6608	4	4.5	41.1		82	2	16	12.6	No						frozen embryo transfer
0376	14.06	7.71	30	32	3.67	18.9	25.2595	6	1.9	63.5	47	43	4	53	7.5	Yes	Yes	Yes	Yes	1		frozen embryo transfer
0377	29.07	6.64	29	33	5	20.2	27.7743	6	5	24.7	34	18	16	66	9.5	Yes	Yes		No		Yes	frozen embryo transfer
0378	9.48	3.25	27	31	5	21.1	25.6612	4	4.2	126.1	82	75	7	18	8.1	Yes	Yes		No		Yes	frozen embryo transfer
0379	16.66	4.7	30	37	6	21.2	22.6422	5	7	55.4	62	59	3	38	11.5	No						frozen embryo transfer
0380	25.62	5.72	35	32	2.5	24.9	23.3887	7	5.7	145	47	43	4	53	12	Yes	Yes	Yes	Yes	1		frozen embryo transfer
0381	43.17	3.29	32	32	4	18.5	25.3515	6	6.9	132.4		53	5	42	14	Yes	Yes		No		Yes	frozen embryo transfer
0382	24.48	7.66	30	29	3	19.8	27.1664	4	4.1	16.7	28	26	2	72	11	Yes	Yes		No		Yes	frozen embryo transfer
0383	13.04	3.38	31	35	2	24.6	26.8923	5	2.5	53.3		54	7	39	7.5	No						frozen embryo transfer
0384	31.73	4.12	27	32	5	22.5	25.6489	3	6.7	97.1	52	50	2	48	9.3	Yes	Yes	Yes	Yes	1		frozen embryo transfer
0385	7.83	2.9	30	30	1.5	24.2	27.7575	3	6.5	117.3	62	58	4	38	12	Yes	Yes	Yes	Yes	1		frozen embryo transfer
0386	14.17	2.73	33	37	1	23.9	26.5731	4	3.6	88	27	18	9	73	6.7	Yes	No					frozen embryo transfer
0387	15.67	9.78	29	30	1	22.3	19.0311	3	2.2	35.3		43	4	53	10.8	Yes	Yes	Yes	Yes	1		frozen embryo transfer
0388	3.75	8.85	31	31	9	27.5	20.202	7	5.7	160.4		70	3	27	10	No						frozen embryo transfer
0389	68.91	7.11	31	33	4	19.9	54.8812	5	2.8	32.1	0	0	0	100	9.5	Yes	Yes	Yes	Yes	1		frozen embryo transfer
0390	9.99	8.12	27	28	5	18.8	24.5779	7	6.8	55.2	61	58	3	39	6.8	No						frozen embryo transfer
0391	6.99	5.97	31	38	2	21.8		4	2.7	86.5	45	38	7	55	9.8	Yes	Yes	Yes	Yes	1		frozen embryo transfer
0392	7.17	1.31	29	30	3.33	23.5	23.04	4	3.8	45.3	75	71	4	25	11.4	No						frozen embryo transfer
0393	9.92	13.48	30	29	9	26.2	32.4074	5	3.1	35.4	69	67	2	31	12	Yes	No					frozen embryo transfer
0394	13.4	7.15	43	38	1	23	21.9713	2	6.5	17.9	33	32	1	67	12	No						frozen embryo transfer
0395	5.37	2.63	41	44	3	25	24.4898	6	4	72.2	65	59	6	35	14	Yes	Yes	Yes	Yes	1		frozen embryo transfer
0396	28.07	3.97	32	29	4		21.9713	4	5	117.8	54	51	3	46	8.3	No						frozen embryo transfer
0397	46.82	6.63	43	49	16	19.4	17.301	5	7.5	46.9	21	13	8	79	10.8	No						frozen embryo transfer
0398	33.29	3.65	33	34	3	18.8	20.9024	4	11	35.4	60	57	3	40	9.4	Yes	Yes	Yes	Yes	1		frozen embryo transfer
0399	13.33	5.21	32	34	4.33	21.1	29.0548	4	1.3	123.5		49	4	47	9.5	Yes	Yes	Yes	Yes	1		frozen embryo transfer
0400	13.83	4.47	32	33	3	19.8	23.1405	3	2.6	104.3	70	67	3	30	11.7	Yes	Yes	Yes	Yes	1		frozen embryo transfer
0401	13.04	4.12	38	39	7	23.4	30.4218	6	2.9	147.6		39	7	54	14	Yes	Yes	Yes	Yes	1		frozen embryo transfer
0402	12.68	8.4	30	30	3.33	19.9	20.2449	3	5	150.5	74	67	7	26	9.8	Yes	Yes	Yes	Yes	1		frozen embryo transfer
0403	11.02	3.04	37	37	2.5	20.3	20.0474	2	2.2	24.3	58	56	2	42	11	Yes	Yes	Yes	Yes	1		frozen embryo transfer
0404	42.1	11.44	24	27	2.5	24.4	24.2123	5	9.6	24.39	17	12	5	83	12.6	No						frozen embryo transfer
0405	31.58	4.38	31	30	3	26	20.1995	3	0.5	145.4	53	49	4	47	11	No						frozen embryo transfer
0406	19.71	11.73	28	31	1.25	18.1	22.8571	4	5.2	32.7	41	38	3	59	12.7	Yes	Yes	Yes	Yes	1		frozen embryo transfer
0407	12.46	3.27	31	34	2	30.1	27.7551	4	5.3	26.3	70	62	8	30	9.1	Yes	Yes	Yes	Yes	1		frozen embryo transfer
0408	16.33	5.1	39	42	2	24.6	22.9854	5	3.2	140.1	64	59	5	36	12	No						frozen embryo transfer
0409	18.1	10.84	31	31	2.5	24.4	29.7578	7	7.5	124.3	65.9	41.93	24	34.07	8.7	No						frozen embryo transfer
0410	32.23		31	31	3	19.9	22.2041	3	3.6	18.9	31	26	5	69	12	Yes	Yes	Yes	Yes	1		frozen embryo transfer
0411	7.9	3.78	28	34	4.5	20.3	21.7181	5	2.1	172.9	57	53	4	43	8.9	Yes	Yes	Yes	Yes	2		frozen embryo transfer
0412	13.69	3.46	25	26	3.5	20.3	21.551	3	3	104	77	73	4	23	9.6	Yes	Yes		No		Yes	frozen embryo transfer
0413	23	3.24	41	45	0.5	26.8	25.3444	7	1.4	199.9	49	44	5	51	9.5	No						frozen embryo transfer
0414	35.26	2.49	28	29	3.67	18.8	24.8971	2	3.7	110.4	43	42	1	57	11.6	Yes	Yes	Yes	Yes	1		frozen embryo transfer
0415	34.52	8.22	32	32	3	23.4		7	5.9	40.1		52	4	44	9	No						frozen embryo transfer
0416	9.57	19.77	27	28	3	27	21.4844	7		33.2	53	49	4	47	12.7	No						frozen embryo transfer
0417	17.6	18.63	29	29	4	22	26.5731	3	6.8	48.1	80	77	3	20	13	Yes	Yes	Yes	Yes	1		frozen embryo transfer
0418	22.73	26.69	31	29	3	23.6	30.6793	3	3	21.8	63	57	6	37	14	No						frozen embryo transfer
0419	8.68	5.89	29	28	1.33	20.8	25.9516	3	3.8	7.9		44	2	54	13.8	Yes	Yes	Yes	Yes	2		frozen embryo transfer
0420	5.28	4.63	27	30	1.92	22	20.3052	4	4.3	64.3	68	64	4	32	14	Yes	Yes	Yes	Yes	2		frozen embryo transfer
0421	10.72	4.28	25	28	1.5	18.1	27.1314	6	6.1	74.8	62	58	4	38	8.8	Yes	Yes	Yes	Yes	1		frozen embryo transfer
0422	10.07	3.39	39	40	11	20.6	25.3515	2	1	39.3		69	7	24	7	Yes	Yes		No	0		frozen embryo transfer
0423	13.66		29	29	4.33	21.3	22.4712	4	4.7	13.8	34	30	4	66	7	Yes	Yes	Yes	Yes	1		frozen embryo transfer
0424	10.28	8.89	31	32	4	24.5	31.7083	5	4.4	2.4	57	57	0	43	12.2	Yes	No					frozen embryo transfer
0425	21.97	4.54	35	39	4	25.7	27.0416	3	2	41.1	11	9	2	89	9	No						frozen embryo transfer
0426	17.92	3.34	39	48	8	21	22.8395	4	2.2	110.7	70	66	4	30	14	Yes	Yes	Yes	Yes	1		frozen embryo transfer
0427	10.38	7.03	28	26	4.5	25.6	22.8571	3	3	17.33	57	55	2	43	11.6	Yes	Yes	Yes	Yes	1		frozen embryo transfer
0428	13.4	7.15	43	38	1	23	21.9713	2	6.5	17.9	33	32	1	67	13	No						frozen embryo transfer
0429	13.92		29	30	5	23.2	19.8685	5	3.6	26.9	30.2	24.85	5.37	69.78	16	Yes	Yes	Yes	Yes	1		frozen embryo transfer
0430	15.62	4.66	26	32	6	21.3		2	4.2	32.2		42	4	54	12.3	Yes	No					frozen embryo transfer
0431	39.85	5.03	29	30	3	25.8	23.7387	5	1.7	82.5	3	3	0	97	11.9	No						frozen embryo transfer
0432	10.05	5.13	29	30	1	27.3	34.331	4	2.5	190.6	83	80	3	17	10	Yes	Yes	Yes	Yes	1		frozen embryo transfer
0433	25.91	5.57	41	40	2		29.3878	4	1.7	36.7	39	37	2	61	9	No						frozen embryo transfer
0434	23.77	5.26	36	28	1.5	15.8	23.6652	4	1	319.6	73	59	14	27		No						frozen embryo transfer
0435	13.04	4.12	37	39	7	23.4	30.4218	6	2.9	147.6		39	7	54	14	No						frozen embryo transfer
0436	6.57	5.11	27	28	4	19.1		2	4.8	52.3	58	55	3	42	10.8	No						frozen embryo transfer
0437	31.58	4.38	31	30	3	26	20.1995	3	0.5	145.4	53	49	4	47	11	No						frozen embryo transfer
0438	23.81	7.72	31	31	2	21.2	20.7612	3	3.4	14.5	23	22	1	77	1.2	Yes	Yes	Yes	Yes	1		frozen embryo transfer
0439	10.74	5.4	26	25	1.33	24.7	36.7537	5	3.1	139.3	74	68	6	26	10.7	Yes	Yes	Yes	Yes	1		frozen embryo transfer
0440	7.91	6.11	34	35	4	17.6	24.4898	4	4.2	123.5	69	64	5	31	8.7	No						frozen embryo transfer
0441	18.76	3.26	24	26	1	28.3	23.0546	6	1	76.2	42	30	12	58	11	Yes	Yes	Yes	Yes	1		frozen embryo transfer
0442	32.23	11.23	30	30	3	19.9	22.2041	3	3.6	18.9	31	26	5	69	11.7	No						frozen embryo transfer
0443	23.86	5.42	33	37	0.5	24.6	25.0298	4	5.3	112.3	60	55	5	40	9	No						frozen embryo transfer
0444	9.14	6.99	29	31	8	25.4	17.9931	3	3.4	39.5	46	44	2	54	11.4	Yes	Yes	Yes	Yes	1		frozen embryo transfer
0445	9.48	3.25	27	31	5	21.1	25.6612	4	4.2	126.1	82	75	7	18	8.3	No						frozen embryo transfer
0446	12.56	10.25	32	35	5	18	18.937	3	5.2	63.7	79	74	5	21	7.8	Yes	Yes	Yes	Yes	2		frozen embryo transfer
0447	8.79	4.54	28	28	5	27.2	24.4898	5	3.5	99.3		47	8	45	11	No						frozen embryo transfer
0448	20.62	2.8	30	31	3	24.4	31.2213	2	4	3.85	12	4	8	88	10	Yes	Yes	Yes	Yes	1		frozen embryo transfer
0449	5.75	4.73	24	26	3	17.6	22.9854	7	5.9	53.9	30	27	3	70	12.2	Yes	Yes	Yes	Yes	1		frozen embryo transfer
0450	5.82	4.2	26	26	2	19.5	27.1178	4	2.6	108.8		55	6	39	10.5	Yes	Yes		No		Yes	frozen embryo transfer
0451	68.91	7.11	31	32	4	19.9	54.8812	5	2.8	32.1	0	0	0	100	10.8	Yes	No					frozen embryo transfer
0452	3.75	8.85	31	30	9	27.5	20.202	7	5.7	160.4		70	3	27	9	No						frozen embryo transfer
0453	17.56	5.96	29	30	7	20.7	21.7181	5	2.6	50.2	8	6	2	92	12.3	Yes	Yes	Yes	Yes	1		frozen embryo transfer
0454	10.02	2.79	38	31	4	22.9	28.3447	4	3.2	79.3	83	80	3	17	10	No						frozen embryo transfer
0455	18.07	6.13	25	26	1	22.6	28.4055	5	4.2	147.3	61	57	4	39	11.2	Yes	Yes	Yes	Yes	1		frozen embryo transfer
0456	13.82	3.14	33	32	7	19	26.7949	5	7.1	98.5	66	57	9	34	12	Yes	Yes	Yes	Yes	1		frozen embryo transfer
0457	24	3.51	27	28	0.42	18.8		3	4.8	118.7		57	4	39	13	Yes	Yes	Yes	Yes	1		frozen embryo transfer
0458	11.4	2.62	38	42	3	23.2	28.7317	4	3.3	28.9	72	70	2	28	13	No						frozen embryo transfer
0459	16.72	5.05	29	31	5.83	24.1	28.959	5	3.7	83.91	53	48	5	47	8.7	Yes	Yes		No		Yes	frozen embryo transfer
0460	24.02	26.82	29	29	8	25	21.7051	3	4.5	11.4		28	3	69	10	Yes	Yes	Yes	Yes	1		frozen embryo transfer
0461	5.51	6.6	38	46	1	23.2	24.9649	7	0.8	27	41	38	3	59	10.7	No						frozen embryo transfer
0462	4.9	1.94	27	28	2	29.3	19.8177	3	2.9	49.7		54	3	43	11	No						frozen embryo transfer
0463	27.27	10.85	32	29	7	24.2	33.5153								12	Yes	Yes	Yes	Yes	2		frozen embryo transfer
0464	18.94	3.29	37	41	2.58	24.77	27.0416	4	4	116.5	55	51	4	45	12.8	Yes	Yes		No		Yes	frozen embryo transfer
0465	10.95	4.79	40	45	1.5	26.9	28.7197	5	5.7	65.3	69	58	11	31	10	Yes	Yes		No		Yes	frozen embryo transfer
0466	15.62	4.66	26	32	6	21.3		2	4.2	32.2		42	4	54	13.9	No						frozen embryo transfer
0467	9.43	4.61	33	32	1.5	19.1	25.9516	3	3.2	93.1		75	5	20	9.8	No						frozen embryo transfer
0468	7.43	2.72	35	30	2	22.9	29.7265	2	2.9	110.4	67	62	5	33	9.7	Yes	Yes	Yes	Yes	1		frozen embryo transfer
0469	14.64	3.85	38	39	1	29.1	21.4692	2	4.4	47.6	72	57	15	28	12	No						frozen embryo transfer
0470	13.19	10.85	24	26	3.42	18.4	30.4498	4	3	117.8	52	49	3	48	9.5	Yes	Yes	Yes	Yes	1		frozen embryo transfer
0471	4.54	8.62	26	27	2.5	20.2		5	3.5	182.9		69	7	24	12	No						frozen embryo transfer
0472	22.28	5.71	31	32	1	20.4	16.9753	7	2	129.1		67	4	29	11	Yes	Yes	Yes	Yes	1		frozen embryo transfer
0473	18.49	6.3	29	28	9	18.1	20.2449	4	7.3	47.8	89	86	3	11	10.7	Yes	Yes		No		Yes	frozen embryo transfer
0474	15.32	5.74	38	39	3	19.1	25.3444	2	2	36.6	57	50	7	43	10	Yes	No					frozen embryo transfer
0475	18.62	3.75	41	39	10	27.9	28.1625	5	2.8	106.8	43	35	8	57	9.7	Yes	Yes	Yes	Yes	1		frozen embryo transfer
0476	17.67	3.97	25	28	2	22.3	27.6817	2	1.5	98.2	48	44	4	52	11.5	No						frozen embryo transfer
0477	46.88	8.75	28	33	5	21	20.9572	3	2	4.7	9	9	0	91	10.3	Yes	Yes		No		Yes	frozen embryo transfer
0478	13.69	3.46	24	26	3.33	20.3	21.551	3	3	104	77	73	4	23	11	No						frozen embryo transfer
0479	12.2	8.65	36	39	2	20.3	27.6817	3	1.5	79.3	66	60	6	34	11	No						frozen embryo transfer
0480	7.52	5.16	29	28	7	23.1	24.2215	2	3.9	114.5		79	2	19	12	Yes	Yes	Yes	Yes	1		frozen embryo transfer
0481	52.29	6.03	34	33	5	20.9	25.2595	6	2.8	32.9		60	2	38	13	Yes	Yes	Yes	Yes	1		frozen embryo transfer
0482	68.91	7.11	30	32	4	19.9	54.8812	5	2.8	32.1	0	0	0	100	10	No						frozen embryo transfer
0483	12.26	10.77	33	34	6	21.8	25.9516	2	3.4	52.5	73	59	14	27	8.5	No						frozen embryo transfer
0484	11.46	8.36	28	27	2.92	19.1	23.3234	4	8.6	82.1	59	50	9	41	13.4	No						frozen embryo transfer
0485	9.48	3.25	27	30	5	21.1	25.6612	4	4.2	126.1	82	75	7	18	9	No						frozen embryo transfer
0486	5.05	4.96	40	40	6	27.7	25.2595	5	9.8	77.81	57	45	12	43	12.4	No						frozen embryo transfer
0487	9.94	3.75	28	30	2	25.1	24.8016	7	7.5	103.9	59	43	16	41	16	No						frozen embryo transfer
0488	34.52	8.22	32	32	3	23.4		7	5.9	40.1		52	4	44	10	No						frozen embryo transfer
0489	8.44		25	27	0.5	16.4	25.9516	5	3.1	44	65	49	16	35	8	Yes	Yes	Yes	Yes	1		frozen embryo transfer
0490	3.81	2.47	37	37	4	19.63	27.6817	2	2.4	119.8	41	38	3	59	8	Yes	Yes		No		Yes	frozen embryo transfer
0491	9.81	7.3	30	29	3	20.7	21.4692	6	3.6	108.6		42	5	53	11	No						frozen embryo transfer
0492	6.34	3.74	34	36	5	19	19.5918	3	4.6	27.6	65	62	3	35	9	No						frozen embryo transfer
0493	3.19	4.1	35	33	0.83	20.2	20.9024	4	3	89.2		84	4	12	10	Yes	Yes		No		Yes	frozen embryo transfer
0494	14.03	5.49	24	26	2	22.1	18.6851	5	3.1			42	5	53	16	No						frozen embryo transfer
0495	7.58	5.09	30	33	5	22.9	22.0386	3	2.9	102.7	74	69	5	26	12	No						frozen embryo transfer
0496	25.91	5.57	41	40	2		29.3878	4	1.7	36.7	39	37	2	61	8	No						frozen embryo transfer
0497	17.46	7.46	37	42	1	29.3	28.7211	4	3.9	44.7		41	3	56	10.5	Yes	No					frozen embryo transfer
0498	19.26	4.66	33	34	4	19.5	22.4913	4	8.1	87.6	69	66	3	31	7.3	No						frozen embryo transfer
0499	25.87	7.39	27	34	3.42	24.4	26.1224	3	10	18.9	64	58	6	36	8.7	No						frozen embryo transfer
0500	32.46	2.84	34	32	12	24.6	29.0437	6	5.7	94.5	20	18	2	80	9	Yes	No					frozen embryo transfer
0501	20.25	3.87	29	30	2.5	19.1	24.3911	4	3.2	83.75	69	55	14	31	10	No						frozen embryo transfer
0502	42.58	2.97	42	45	6	19.1	21.2031	4	2.5	140.5	66	49	17	34	14	Yes	Yes	Yes	Yes	1		frozen embryo transfer
0503	14.09	8.19	31	35	5	20.1	25.3515	5	3.2	133.6	47	44	3	53	14	Yes	Yes	Yes	Yes	1		frozen embryo transfer
0504	28.07	8.23	34	34	5	20.2	28.959	5	3.2	90.5	31	17	14	69	11	Yes	No					frozen embryo transfer
0505	22.9	4.77	35	36	3	29	24.4898	4	8.9	24	54	51	3	46	9.3	Yes	Yes		No		Yes	frozen embryo transfer
0506	23.86	5.42	33	37	0.5	24.6	25.0298	4	5.3	112.3	60	55	5	40	9.6	No						frozen embryo transfer
0507	19.21	3.6	26	27	2	20.3	21.4109	5	8.1	102	44	40	4	56	8.6	Yes	Yes		No		Yes	frozen embryo transfer
0508	17.21	5.88	26	28	2	17.8	24.0238	4	4.4	167.2	74	72	2	26	11	Yes	No					frozen embryo transfer
0509	18.28	4.94	27	31	2.42	26.9	22.0932	2	4	107.7	77	74	3	23	10.6	No						frozen embryo transfer
0510	29.82	8.2	41	32	1	19.6	27.7551	3	4.8	171.3	21	18	3	79	9	Yes	No					frozen embryo transfer
0511	18.07	6.13	25	26	1	22.6	28.4055	5	4.2	147.3	61	57	4	39	10	No						frozen embryo transfer
0512	18.8	6.6	26	26	2	23.6	24.6914	7	9.6	10.27	70	59	11	30	8.9	Yes	Yes	Yes	Yes	2		frozen embryo transfer
0513	11	9.88	34	32	3	22.3	25.5102	2	3.9	34.3	73	71	2	27	12	Yes	Yes	Yes	Yes	2		frozen embryo transfer
0514	23.77	5.26	36	28	1.5	15.8	23.6652	4	1	319.6	73	59	14	27	8.4	No						frozen embryo transfer
0515	25.59	6.24	29	29	1.42	23.4	27.2173	6	8.7	13.2	37	35	2	63	9.9	Yes	Yes	Yes	Yes	1		frozen embryo transfer
0516	10.95	4.79	40	45	1.5	26.9	28.7197	5	5.7	65.3	69	58	11	31	9.5	No						frozen embryo transfer
0517	8.24	2.35	26	28	5	23	22.4913	5	7.4	126.1	68	62	6	32	16	Yes	Yes	Yes	Yes	1		frozen embryo transfer
0518	32.41	9.81	29	30	4.25	25.4	23.03	4	7.3	77.33	46	34	12	54	16	Yes	Yes	Yes	Yes	1		frozen embryo transfer
0519	28.83	4.29	36	44	5.5	22.9	24.0741	6	2.5	98.4	31	28	3	69	9	Yes	Yes	Yes	Yes	1		frozen embryo transfer
0520	26.12	7.67	33	28	1	24.8	24.6914	6	5.6	11.2	31	28	3	69	9	Yes	Yes	Yes	Yes	1		frozen embryo transfer
0521	2.85	6.83	29	29	5	22.6	25.2493	3	2.8	101.7	72	70	2	28	11	Yes	No					frozen embryo transfer
0522	20.85	4.99	40	44	6.75	23.44	26.6749	4	3.8	44.6	47	44	3	53	13	No						frozen embryo transfer
0523	11.55	6.59	32	31	8	19.5	25.963	5	8.1	71.9	55	52	3	45	9	No						frozen embryo transfer
0524	18.89	5.98	34	36	6	21.9	28.0557	4	4.2	79.1	39	35	4	61	10	No						frozen embryo transfer
0525	12.09	3.57	38	40	11	26	26.5731	3	1.2	22.14	61	47	14	39		No						frozen embryo transfer
0526	15.58	6.95	29	28	4.5	20	30.6689	4	4.8	80.1	30	27	3	70	8	Yes	Yes	Yes	Yes	1		frozen embryo transfer
0527	14.14	3.04	28	29	1	27.3	26.1224	2	9.7	97.7	81	72	9	19	11	Yes	Yes	Yes	Yes	1		frozen embryo transfer
0528	13.49	2.95	31	33	5	19.1	26.2966	3	4.5	63.53	63	61	2	37	9	Yes	Yes	Yes	Yes	1		frozen embryo transfer
0529	11.4	2.62	38	42	3	23.2	28.7317	4	3.3	28.9	72	70	2	28	8.9	No						frozen embryo transfer
0530	5.75	4.73	23	26	3	17.6	22.9854	7	5.9	53.9	30	27	3	70	11	No						frozen embryo transfer
0531	4.9	1.94	27	28	2	29.3	19.8177	3	2.9	49.7		54	3	43	12	No						frozen embryo transfer
0532	7.41	8.12	41	40	6	29.4	32	3	4	24.1	62	59	3	38	12	Yes	Yes	Yes	Yes	1		frozen embryo transfer
0533	28.99		41	38	1.25	23.4	23.03	4	1	28.1	48	42	6	52	14	Yes	Yes	Yes	Yes	1		frozen embryo transfer
0534	11.06	10.24	27	28	0.92	22.6	19.3792	4	4.9	55.8	62	57	5	38	11	Yes	Yes	Yes	Yes	1		frozen embryo transfer
0535	22.49	7.87	26	27	2	29.1	28.2284	5	7.7	76.53	69	45	24	31	11.5	Yes	Yes	Yes	Yes	1		frozen embryo transfer
0536	24.05		29	30	3	23.4	24.2215	3	5.9	79.4	85	75	10	15	14	No						frozen embryo transfer
0537	9.01	2.41	31	34	4	23.3	18.937	3	3.8	115.5	85	77	8	15	12	No						frozen embryo transfer
0538	61.04		33	31	3	18.3	21.1389	2	4.8	102.7	31	28	3	69	7.8	Yes	Yes	Yes	Yes	2		frozen embryo transfer
0539	10.83	2.38	44	38	2	24.2	20.9877	3	5.8	122.57	78	74	4	22	13.4	No						frozen embryo transfer
0540	24.66	7.21	32	33	3	21	22.7833	4	6.1	85.53	57	40	17	43		Yes	Yes	Yes	Yes	1		frozen embryo transfer
0541	51.53	6.15	34	36	6	23.7		3	7	3.9	8	1	7	92		No						frozen embryo transfer
0542	20.25	3.87	29	30	2.33	19.1	24.3911	4	3.2	83.75	69	55	14	31		No						frozen embryo transfer
0543	33.29	3.65	33	34	3	18.8	20.9024	4	11	35.4	60	57	3	40	9.2	No						frozen embryo transfer
0544	26.93		32	32	5	20.2	18.7242	4	2.4	28.2	54.1	32.3	21.8	45.9	14.6	No						frozen embryo transfer
0545	14.64	3.85	37	39	1	29.1	21.4692	2	4.4	47.6	72	57	15	28	12.1	No						frozen embryo transfer
0546	42.58	2.97	42	45	6	19.1	21.2031	4	2.5	140.5	66	49	17	34		Yes	No					frozen embryo transfer
0547	12.09	3.57	37	40	11	26	26.5731	3	1.2	22.14	61	47	14	39		No						frozen embryo transfer
0548	24.49	9.49	31	32	9	20	25.6489	4	3.9	46.9	52	42	10	48		Yes	Yes	Yes	Yes	1		frozen embryo transfer
0549	19.79	3.82	36	37	2	21.8	32.526	4	3	55.3	49	43	6	51		No						frozen embryo transfer
0550	14.96	5.58	31	29	3	21.1	23.8895	5	6.6	88.2	80	74	6	20	7	Yes	Yes	Yes	Yes	1		frozen embryo transfer
0551	3.6	2.56	29	28	5	16.9	23.1206	3	3.5	71.7	41	37	4	59		No						frozen embryo transfer
0552	32.46	2.84	34	31	12	24.6	29.0437	6	5.7	94.5	20	18	2	80	10	No						frozen embryo transfer
0553	23.24	6.34	28	29	3.5	20.5	18.4965	2	2.4	58.1	1	1	0	99	11.9	Yes	Yes		No		Yes	frozen embryo transfer
0554	12.03	3.74	27	29	1	20	26.8544	3	9.5	34.3	83	73	10	17	7	Yes	Yes	Yes	Yes	1		frozen embryo transfer
0555	46.82	6.63	42	48	16	19.4	17.301	5	7.5	46.9	21	13	8	79	10	No						frozen embryo transfer
0556	8.83		31	27	2		31.2809	3	6.6	160.6	93	74	19	5	10.7	No						frozen embryo transfer
0557	7.81	4.59	30	28	2	18.1	21.9713	3	5.8	151.13	79	74	5	21	12	No						frozen embryo transfer
0558	19.17	2.85	28	30	1	25.1	32.8466	4	4.6	62.41	74	61	13	26	11.3	No						frozen embryo transfer
0559	10.02	2.79	38	31	4	22.9	28.3447	4	3.2	79.3	83	80	3	17	11	No						frozen embryo transfer
0560	22.3	3.67	35	35	6	19.8	28.7347	2	6.8	28.8	72	59	13	28	12.5	Yes	Yes	Yes	Yes	1		frozen embryo transfer
0561	17.6	18.63	29	29	4	22	26.5731	3	4.3	138	71	65	6	29	12	No						frozen embryo transfer
0562	5.35	6.5	29	31	4	22.3	33.218	4	6.6	99.8	69	52	17	31	14	No						frozen embryo transfer
0563	4.32		29	29	5	25.7	24.4898	3	7.7	93.2	77	62	15	23	10	Yes	Yes		No		Yes	frozen embryo transfer
0564	21.93	9.03	26	30	1	19.5	28.7317	3	3.9	37.2	51	30	21	49	12	Yes	No					frozen embryo transfer
0565	17.46	7.46	36	42	1	29.3	28.7211	4	3.9	44.7		41	3	56	12	No						frozen embryo transfer
0566	5.15	2.67	40	42	17.75	21.8	22.0932	3	1.8	80.1	56	41	15	44		Yes	Yes		No		Yes	frozen embryo transfer
0567	12.28	4.08	32	32	5	20.4	25.0995	3	3.1	86.3	49	47	2	51		Yes	Yes	Yes	Yes	1		frozen embryo transfer
0568	16.43	9.32	30	30	4	19	29.4078	4	4.3	94	65	61	4	35		Yes	Yes		No		Yes	frozen embryo transfer
0569	14.64	3.85	37	39	1	29.1	21.4692	2	4.4	47.6	72	57	15	28	16	No						frozen embryo transfer
0570	14.8	8.99	31	31	5	25.4	25.8264	4	4.6	49.41	49.8	34.2	15.58	50.22	8.2	No						frozen embryo transfer
0571	9.48	5.94	27	27	2	22.2	22.0932	5	3.1	51.8	66	48	18	34	7.5	Yes	Yes		No		Yes	frozen embryo transfer
0572	18.8	6.6	26	25	2	23.6	24.6914	7	9.6	10.27	70	59	11	30	9.8	No						frozen embryo transfer
0573	26.93		32	32	5	20.2	18.7242	4	2.4	28.2	54.1	32.3	21.8	45.9	14	No						frozen embryo transfer
0574	11.11	6.78	29	32	1	18.4	22.5306	4	4	85	77	73	4	23	8.6	Yes	Yes	Yes	Yes	1		frozen embryo transfer
0575	20.62	2.8	29	30	3	24.4	31.2213	2	4	3.85	12	4	8	88	9	No						frozen embryo transfer
0576	18.27	3.67	31	33	5	21.3	23.4075	5	2.8	83.3	67	62	5	33	11.5	No						frozen embryo transfer
0577	7.12	3.2	30	28	1	21.2	25.9516	3	6.2	64.8	73	70	3	27	11	No						frozen embryo transfer
0578	9.52		29	29	4	24.2	21.9713	3	2.7	130.27	82	72	10	18	12	Yes	Yes	Yes	Yes	1		frozen embryo transfer
0579	7.22	3.7	27	29	2	24.3	23.6713	2	2	28.9	30	28	2	70	16.6	Yes	Yes	Yes	Yes	2		frozen embryo transfer
0580	14.97	3.56	26	29	2	20.5	20.9573	3	4.5	46.4	76	74	2	24	9.9	Yes	Yes	Yes	Yes	1		frozen embryo transfer
0581	9.26	3.33	36	36	13.08	23.38	26.7299	3	3.4	145.7	61	29	32	39	14	No						frozen embryo transfer
0582	13.6	6.2	32	34	5	19.1	26.0617	4	5.6	105.24	72	54	18	28	12.6	Yes	No					frozen embryo transfer
0583	5.35	6.5	29	31	4	22.3	33.218	4	6.6	99.8	69	52	17	31	14.7	No						frozen embryo transfer
0584	14.36	2.94	32	34	2	25.7	23.3887	4	9.7	48.34	75	69	6	25	9.7	Yes	Yes	Yes	Yes	1		frozen embryo transfer
0585	9.27	4.94	33	39	13.83	19.72	25.6489	4	1.2	76.93	63.36	56.28	7.08	36.64	8.1	No						frozen embryo transfer
0586	28.64	3.4	28	27	2	22	24.1517	3	3.9	95.3	69	66	3	31	8.8	Yes	Yes	Yes	Yes	1		frozen embryo transfer
0587	22.98	4.57	29	35	0.5	23.4	27.6817	3	7.2	42.5	45	43	2	55	8.8	Yes	No					frozen embryo transfer
0588	9.43		36	37	3	20.7	23.4586	3	5.3	142.8	84	69	15	16	10.6	No						frozen embryo transfer
0589	26.85	4.52	32	37	3	20.4	27.6361	3	4	63.4	24	22	2	76	11	Yes	Yes	Yes	Yes	1		frozen embryo transfer
0590	22.9	4.77	34	36	3	29	24.4898	4	8.9	24	54	51	3	46	11.6	No						frozen embryo transfer
0591	32.46	2.84	34	31	12	24.6	29.0437	6	5.7	94.5	20	18	2	80	8.4	No						frozen embryo transfer
0592	17.88	9.5	28	28	2	17.6	17.5697	3	3.4	104.28	75	56	19	25	12.6	Yes	Yes	Yes	Yes	1		frozen embryo transfer
0593	10.41	8.94	22	29	1	21.5	22.6474	4	5.6	127.4	52	46	6	48	11	Yes	Yes	Yes	Yes	1		frozen embryo transfer
0594	25.95	7.7	28	30	0.58	22.3	22.8374	4	1	35.8	42	39	3	58	10	Yes	Yes		No			frozen embryo transfer
0595	11.67	3.79	31	31	1	24.2	23.7954	4	3.7	72.4		40	15	45	8.4	Yes	Yes	Yes	Yes	1		frozen embryo transfer
0596	18.27	3.67	31	33	5	21.3	23.4075	5	2.8	83.3	67	62	5	33	13	No						frozen embryo transfer
0597	18.88		25	25	5	18.7	27.7551	5	6.7	72.7	36	34	2	64	10.5	Yes	Yes	Yes	Yes	1		frozen embryo transfer
0598	9.71	19.09	28	29	4	21.3	25.3934	5	5.7	17.1	48	34	14	52	9.9	Yes	Yes	Yes	Yes	1		frozen embryo transfer
0599	20.68		32	37	2	19.4	28.7197	4	6.5	40.19	54	44	10	46	8.2	No						frozen embryo transfer
0600	16.51	13.56	29	33	4	21.2	21.7993	3	5.6	18.55	64	53	11	36	9.4	No						frozen embryo transfer
0601	10.33	2.76	33	28	1	23	27.102	7	6.3	97.2	52	34	18	48	11.2	No						frozen embryo transfer
0602	26.35	3.13	49	50	3	25.7	28.0816	2	1.5	122.9	82	67	15	18	10	Yes	Yes	Yes	Yes	1		frozen embryo transfer
0603	4.44	7.36	26	28	1.75	19.8	23.6614	3	2.6	226.9	68	62	6	32	10	Yes	Yes	Yes	Yes	1		frozen embryo transfer
0604	19.17	2.85	28	29	1	25.1	32.8466	4	4.6	62.41	74	61	13	26	12	No						frozen embryo transfer
0605	8.44		24	27	0.5	16.4	25.9516	5	3.1	44	65	49	16	35	10	Yes	No					frozen embryo transfer
0606	9.52		29	29	4	24.2	21.9713	3	2.7	130.27	82	72	10	18	12.5	No						frozen embryo transfer
0607	27.35	12.82	31	29	3		22.2041	5	6.8	1.1	48	24	24	52	10	Yes	Yes	Yes	Yes	1		frozen embryo transfer
0608	10.96	6.7	36	39	4	22.2	21.9713	2	1	119.4	46	43	3	54	9.8	Yes	Yes	Yes	Yes	2		frozen embryo transfer
0609	10.02	2.79	37	31	4	22.9	28.3447	4	3.2	79.3	83	80	3	17	9	No						frozen embryo transfer
0610	23.8	16.09	30	31	4	22.9	27.7778	3	9.6	21.63	79	69	10	21	11.6	Yes	Yes	Yes	Yes	2		frozen embryo transfer
0611	26.33	6.23	25	32	2	20.9	21.7051	4	4.2	23.4	44	41	3	56	10	Yes	Yes	Yes	Yes	1		frozen embryo transfer
0612	13.18	5.41	32	31	2	27.3	26.4463	4	3	32.51	69	59	10	31	12	Yes	Yes	Yes	Yes	1		frozen embryo transfer
0613	12.56	10.25	32	35	5	18	18.937	3	5.2	63.7	79	74	5	21	8.5	Yes	Yes		No		Yes	frozen embryo transfer
0614	31.01	4.67	27	28	1	21.6	20.7612	7	6.2	51.23	45	34	11	55	10	Yes	Yes	Yes	Yes	1		frozen embryo transfer
0615	12.7	2.7	30	31	3	29.4	29.9836	2	5	109.7	56	37	19	44	11	Yes	Yes	Yes	Yes	1		frozen embryo transfer
0616	20.09	14.39	30	32	3	26.5	23.8895	7	9.5	55.51	36	25	11	64	10.6	Yes	Yes		No		Yes	frozen embryo transfer
0617	14.36	2.94	32	34	2	25.7	23.3887	4	9.7	48.34	75	69	6	25	9.8	No						frozen embryo transfer
0618	26.85	4.52	32	37	3	20.4	27.6361	3	4	63.4	24	22	2	76	10.3	No						frozen embryo transfer
0619	27.61	17.69	30	29	3	20.3	19.8839	3	3.1	26.23	70	54	16	30	17	Yes	Yes	Yes	Yes	1		frozen embryo transfer
0620	21.36		31	32	3	22.1	23.5102	6	7.4	153.69	90	73	17	10	13.6	Yes	Yes	Yes	Yes	1		frozen embryo transfer
0621	9.01	2.41	31	34	4	23.3	18.937	3	3.8	115.5	85	77	8	15	10	No						frozen embryo transfer
0622	11.58		26	27	5	25.6	22.8571	3	6.3	183.5	76	57	19	24	11.5	Yes	Yes	Yes	Yes	1		frozen embryo transfer
0623	42.58	2.97	42	45	6	19.1	21.2031	4	2.5	140.5	66	49	17	34	12	No						frozen embryo transfer
0624	9.39		30	30	4	26.6	23.5666	7	2.2	194.4	82	77	5	18	9.5	No						frozen embryo transfer
0625	26.1	2.72	28	26	4	20.2	26.3958	5	4.9	102.5	56	29	27	44	12	No						frozen embryo transfer
0626	10.83	2.38	43	37	2	24.2	20.9877	3	5.8	122.57	78	74	4	22		Yes	Yes		No		Yes	frozen embryo transfer
0627	27.61	17.69	30	29	3	20.3	19.8839	3	3.1	26.23	70	54	16	30		No						frozen embryo transfer
0628	17.03	6.35	30	31	1	20.2	19.3792	3	4.1	71.2	70	58	12	30		Yes	Yes	Yes	Yes	2		frozen embryo transfer
0629	9.39		30	30	4	26.6	23.5666	7	2.2	194.4	82	77	5	18		No						frozen embryo transfer
0630	17.46	7.46	36	42	1	29.3	28.7211	4	3.9	44.7		41	3	56		Yes	No					frozen embryo transfer
0631	18.1	10.84	30	30	2.5	24.4	29.7578	7	7.5	124.3	65.9	41.93	24	34.07		No						frozen embryo transfer
0632	14.14	3.04	27	29	1	27.3	26.1224	2	9.7	97.7	81	72	9	19		Yes	No					frozen embryo transfer
0633	37.06	2.85	36	37	3	24.1	23.03	5	1.8	141.6	33	25	8	67		No						frozen embryo transfer
0634	24.49	9.49	30	32	9	20	25.6489	4	3.9	46.9	52	42	10	48		No						frozen embryo transfer
0635	9.71	19.09	28	28	4	21.3	25.3934	5	5.7	17.1	48	34	14	52		No						frozen embryo transfer
0636	14.58	2.9	27	30	4	30.4	24.3911	4	5.8	39.3	31	12	19	69		Yes	Yes		No		Yes	frozen embryo transfer
0637	5.93		29	30	2	19.6	24.7252	3	6	63.1	74	60	14	26		Yes	Yes	Yes	Yes	1		frozen embryo transfer
0638	51.87	3.37	30	31	6	28.8	20.7967	2	5.5	25.19	39.8	25.8	14.01	60.19		Yes	Yes	Yes	Yes	1		frozen embryo transfer
0639	27.1		31	32	5	22.5	17.9151	7	12.5	119	50	44	6	50		Yes	Yes	Yes	Yes	1		frozen embryo transfer
0640	25.95	7.7	28	30	0.58	22.3	22.8374	4	1	35.8	42	39	3	58		No						frozen embryo transfer
0641	17.18	9.88	31	36	3	19.8	26.8745	4	4.1	35.9	58	38	20	42		Yes	Yes	Yes	Yes	1		frozen embryo transfer
0642	14.36	11.24	26	25	1	29.4	20.202	2	3.9	24.55	39	18	21	61		Yes	Yes	Yes	Yes	1		frozen embryo transfer
0643	29		26	25	1	24	23.3887	5	7.9	101.7	82	64	18	18		No						frozen embryo transfer
0644	21.27	7.61	31	33	2	25.71	23.7228	3	6.9	81	70.3	56.59	13.76	29.65		No						frozen embryo transfer
0645	5.06	3.07	38	39	11	20.5	24.1633	3	2.3	55.2	77	61	16	23		Yes	Yes	Yes	Yes	1		frozen embryo transfer
0646	17.63	4.06	29	29	8	24.1	23.7812	3	8	46.4	77	64	13	23		Yes	Yes	Yes	Yes	1		frozen embryo transfer
0647	28.27	11.44	26	32	1		23.4277	5	2.5	51	36	31	5	64		Yes	Yes	Yes	Yes	1		frozen embryo transfer
0648	25.87	4.23	31	33	4	20.6	28.0277	4	4.8	39.4	64	56	8	36		Yes	Yes	Yes	Yes	1		frozen embryo transfer
0649	9.54	5.96	24	27	4	21.2	18.3391	4	4.1	115.2	70	66	4	30		No						frozen embryo transfer
0650	20.4	6.43	30	41	2	23.5	29.6495	3	2.6	37	72	38	34	28		Yes	Yes	Yes	Yes	1		frozen embryo transfer
0651	8.96		32	35	5	20.4	29.0698	3	3.3	69.52	78	71	7	22		Yes	Yes	Yes	Yes	1		frozen embryo transfer
0652	21.93	9.03	26	29	1	19.5	28.7317	3	3.9	37.2	51	30	21	49		No						frozen embryo transfer
0653	5.05	5.67	36	36	6		29.4029	3	4.9	97		56	14	30		No						frozen embryo transfer
0654	9.01	2.41	31	33	4	23.3	18.937	3	3.8	115.5	85	77	8	15		No						frozen embryo transfer
0655	19.17	2.85	28	29	1	25.1	32.8466	4	4.6	62.41	74	61	13	26		No						frozen embryo transfer
0656	16.43	9.32	30	30	4	19	29.4078	4	4.3	94	65	61	4	35		No						frozen embryo transfer
0657	9.29	4.56	29	31	1	18.4	23.3887	3	3.2	59.68	67	54	13	33		No						frozen embryo transfer
0658	30.02	16.53	31	31	3	19.6	26.1224	4	1	11.9	28	27	1	72		No						frozen embryo transfer
0659	14.91	4.88	30	30	3	23.3	25.3934	7	4.8	91.69	63	43	20	37		Yes	Yes	Yes	Yes	1		frozen embryo transfer
0660	9.28	7.42	27	26	3	18.5	23.939	3	5.6	28.2	56	39	17	44		Yes	Yes	Yes	Yes	2		frozen embryo transfer
0661	25.72	8.12	26	29	4	31	27.3982	5	4	146.3	92	76	16	8		No						frozen embryo transfer
0662	13	4.52	40	32	0.92	22.1	22.5981	2	1.6	75.57	59.49	52.18	7.27	40.55		Yes	Yes		No			frozen embryo transfer
0663	6.44	2.91	31	28	3	20.8	24.968	4	4.8	96.4	83	66	17	17		Yes	Yes	Yes	Yes	1		frozen embryo transfer
0664	33.95	4.2	26	26	2	20	24.6914	3	4.8	22.5	0	0	0	100		No						frozen embryo transfer
0665	38.69	3.65	42	50	17	22.4	27.6817	3	2.6	30.2	46	29	17	54		No						frozen embryo transfer
0666	22.38	5.54	34	37	1	24.1	25.9516	4	3	83.1	72	55	17	28		Yes	Yes	Yes	Yes	1		frozen embryo transfer
0667	24.49	9.49	30	32	9	20	25.6489	4	3.9	46.9	52	42	10	48		No						frozen embryo transfer
0668	20.17	3.91	31	32	5	24.1	22.4913	7	4.1	73.8	26	15	11	74		Yes	Yes	Yes	Yes	1		frozen embryo transfer
0669	9.94	3.75	28	29	2	25.1	24.8016	7	7.5	103.9	59	43	16	41		Yes	Yes		No		Yes	frozen embryo transfer
0670	29		31	35	2	27.1	25.5102	2	2	38.9	35	23	12	65		No						frozen embryo transfer
0671	10		30	31	1	18.4	28.3848	3	4.2	111.3	69	50	19	31		No						frozen embryo transfer
0672	25.66	6.14	35	37	1	19.5	22.46	5	9.8	130.3		45	30	25		Yes	Yes	Yes	Yes	2		frozen embryo transfer
0673	15.99	2.13	35	38	12	22.83	32.112	4	4.2	110.3	74.77	55.79	18.98	25.23		Yes	Yes	Yes	Yes	1		frozen embryo transfer
0674	26.35	3.13	48	50	3	25.7	28.0816	2	1.5	122.9	82	67	15	18		No						frozen embryo transfer
0675	22.26	9.67	26	25	1	25.4	22.8571	6	8.1	47.65	70	59	11	30		Yes	Yes	Yes	Yes	1		frozen embryo transfer
0676	20		30	32	4	23.4	22.5827	3	6	48	75	65	10	25		Yes	Yes	Yes	Yes	2		frozen embryo transfer
0677	17		30	30	2	26.8	30.3673	4	6.8	84.87	41	25	16	59		Yes	Yes	Yes	Yes	1		frozen embryo transfer
0678	12.64	3.74	39	39	6	21.9	24.4898	3	4.9	104.28	72	52	20	28		No						frozen embryo transfer
0679	24.11	6.44	27	29	6		19.3698	3	1.7	115.7	66	36	30	34		Yes	Yes	Yes	Yes	1		frozen embryo transfer
0680	22.9	4.77	34	35	3	29	24.4898	4	8.9	24	54	51	3	46		No						frozen embryo transfer
0681	10.78	6.67	47	47	5	24.4	27.6361	3	5.6	12.1	45	35	10	55	7.8	No						frozen embryo transfer
0682	60.23	10.98	28	31	2.5	23	24.1588	5	6.8	0.4	50	38	12	50		Yes	Yes	Yes	Yes	1		frozen embryo transfer
0683	14.84	5.79	33	36	10	22	23.4075	7	8.9	108.5		32	24	44		Yes	Yes	Yes	Yes	1		frozen embryo transfer
0684	19.15	2.82	40	41	6	22.7	24.0741	3	3	39.4	60	44	16	40		Yes	Yes	Yes	Yes	1		frozen embryo transfer
0685	6.88	4.48	30	27	2		21.2228	3	3.7	127.1	83	64	19	17		No						frozen embryo transfer
0686	35.96	6.54	42	46	6	21.1	20.202	3	4	82.7	25	13	12	75		No						frozen embryo transfer
0687	10.81	3.53	36	25	4	18.8	20.9366	2	3.1	72.7	73	63	10	27		Yes	Yes	Yes	Yes	1		frozen embryo transfer
0688	12.63	11.66	36	34	4	22.7	27.8852	5	3.9	59.36	68	53	15	32		No						frozen embryo transfer
0689	19.42		29	28	3	26.4	25.4694	6	2.7	15.9	43	34	9	57		Yes	No					frozen embryo transfer
0690	13.22	4.75	36	34	1	27.3	23.3887	6	3.5	140.9	84	70	14	16		No						frozen embryo transfer
0691	13.12	5.96	32	32	1	20	29.6875	4	6.1	51.7	71	61	10	29		Yes	Yes	Yes	Yes	1		frozen embryo transfer
0692	8.01	7.68	29	32	5	24.1	25.8264	6	3	89.4	69	47	22	31		Yes	Yes	Yes	Yes	1		frozen embryo transfer
0693	3.78	3.23	31	31	4	20	31.25	2	3.6	40.27	62	48	14	38		Yes	Yes	Yes	Yes	1		frozen embryo transfer
0694	16.5	6.74	32	36	2		23.3556	3	4.2	73.3	67	64	3	33		Yes	No					frozen embryo transfer
0695	12		27	27	2.83	20.2	19.3792	6	5.7	117.9	45	22	23	55		Yes	Yes	Yes	Yes	1		frozen embryo transfer
0696	18.55	4.44	34	34	2	27.1	22.5306	2	4.9	78	52	36	16	48		No						frozen embryo transfer
0697	20.56	20.34	30	29	5	23.4	31.1419	3	5	8.3	38	22	16	62		Yes	Yes	Yes	Yes	1		frozen embryo transfer
0698	26.9	5.31	34	35	5	15.24	34.4753	2	4	58.89	39.7	34.13	5.6	60.27		No						frozen embryo transfer
0699	12.7	2.7	30	31	3	29.4	29.9836	2	5	109.7	56	37	19	44		Yes	No					frozen embryo transfer
0700	8.32	5.84	34	32	5	25	19.8347	3	4.2	110	86	71	15	14		Yes	Yes	Yes	Yes	1		frozen embryo transfer
0701	29		31	35	2	27.1	25.5102	2	2	38.9	35	23	12	65		No						frozen embryo transfer
0702	27.95	2.83	35	38	21		22.4913	2	5.9	34	61	51	10	39		Yes	Yes	Yes	Yes	1		frozen embryo transfer
0703	22.62	4.68	34	39	2	26.8	28.9062	4	2	22.4	54	36	18	46		Yes	Yes	Yes	Yes	1		frozen embryo transfer
0704	17		30	30	2	26.8	30.3673	4	6.8	84.87	41	25	16	59		No						frozen embryo transfer
0705	23.77	5.26	35	27	1.5	15.8	23.6652	4	1	319.6	73	59	14	27		No						frozen embryo transfer
0706	15.12	6.9	28	29	4	23.4	21.6049	4	3.7	34.87	55	31	24	45		Yes	Yes	Yes	Yes	1		frozen embryo transfer
0707	14.99	3.62	34	35	2	25.1	23.8754	6	3.9	77.2	44	18	26	56		Yes	Yes	Yes	Yes	1		frozen embryo transfer
0708	23.72	4.3	28	32	0.33	20.3	28.7347	3	5.6	58.2	80	68	12	20		Yes	Yes	Yes	Yes	1		frozen embryo transfer
0709	18.76	3.26	23	26	1	28.3	23.0546	6	1	76.2	42	30	12	58		No						frozen embryo transfer
0710	14.74	9.41	30	35	6	27.3	20.7612	4	6.3	55	43	26	17	57		Yes	No					frozen embryo transfer
0711	2.55	6.83	28	28	2	21.3	25.2493	2	2.8	61.9	79	76	3	21		No						frozen embryo transfer
0712	19.49	5.62	32	30	10	26	26.7299	7	3.8	9.7		44	14	42		No						frozen embryo transfer
0713	18.8	6.6	25	25	2	23.6	24.6914	7	9.6	10.27	70	59	11	30		No						frozen embryo transfer
0714	21.44	11.26	42	43	3	21.5	28.3937	42	4.9	25.7	60	47	13	40		No						frozen embryo transfer
0715	21.27	7.61	31	33	2	25.71	23.7228	3	6.9	81	70.3	56.59	13.76	29.65		No						frozen embryo transfer
0716	24.05		29	29	3		24.2215	3	5.9	79.4	85	75	10	15		No						frozen embryo transfer
0717	16.78	4.73	33	35	8.58	20.03	20.0474	3	3.8	58.6	91.7	69.71	21.98	8.31		Yes	Yes	Yes	Yes	1		frozen embryo transfer
0718	31.83	6.63	32	33	1	23.4	29.321	5	3.5	98.8	19	9	10	81		Yes	Yes	Yes	Yes	1		frozen embryo transfer
0719	15.13	4.43	32	33	3	16.2	20.9024	4	6.5	19.5	61	48	13	39		No						frozen embryo transfer
0720	20.65	6.32	30	30	4	28.58	27.6817	5	7.1	45.6	64	50	14	36		Yes	Yes	Yes	Yes	1		frozen embryo transfer
0721	9.83	4.79	28	28	2	21.1	25.9701	4	5.6	138.45	77	49	28	23		Yes	Yes	Yes	Yes	1		frozen embryo transfer
0722	7.22	2.41	35	33	0.25	27.6	31.25	3	3	77.3	78	66	12	22		Yes	Yes	Yes	Yes	1		frozen embryo transfer
0723	13.6	6.2	32	33	5	19.1	26.0617	4	5.6	105.24	72	54	18	28		Yes	No					frozen embryo transfer
0724	9.28	7.42	27	26	3	18.5	23.939	3	5.6	28.2	56	39	17	44		No						frozen embryo transfer
0725	10.34	4.3	31	30	2	20.8	25.4581	2	2.9	45.6	41	26	15	59		Yes	Yes	Yes	Yes	1		frozen embryo transfer
0726	12.63	11.66	36	34	4	22.7	27.8852	5	3.9	59.36	68	53	15	32		No						frozen embryo transfer
0727	16.84	4.88	30	29	2		25.9516	5	2	134.4	64	46	18	36		Yes	Yes	Yes	Yes	2		frozen embryo transfer
0728	14.84	5.79	33	36	10	22	23.4075	7	8.9	108.5		32	24	44		No						frozen embryo transfer
0729	6.34		31	31	3	29.3	27.6817	4	7.8	9.8	76.3	64.1	12.18	23.72		Yes	Yes	Yes	Yes	1		frozen embryo transfer
0730	38.53		36	37	7	23.1	23.5102	4	3.8	66.9	56	38	18	44		Yes	Yes	Yes	Yes	1		frozen embryo transfer
0731	17.46	7.46	36	41	1	29.3	28.7211	4	3.9	44.7		41	3	56		No						frozen embryo transfer
0732	25.02	4.66	37	39	1	27.7	24.7252	8	5.1	128.47	69.63	49.44	20.19	30.37		Yes	Yes	Yes	Yes	1		frozen embryo transfer
0733	3.78	3.23	31	31	4	20	31.25	2	3.6	40.27	62	48	14	38		No						frozen embryo transfer
0734	33.95	4.2	26	26	2	20	24.6914	3	4.8	22.5	0	0	0	100		Yes	No					frozen embryo transfer
0735	19.21	5.56	38	35	6	21.5	22.0386	7	7.2	310	52	40	12	48		Yes	Yes	Yes	Yes	1		frozen embryo transfer
0736	23.82	4.09	27	27	9	20.3	27.1314	3	3	48.8	58	44	14	42		Yes	Yes	Yes	Yes	1		frozen embryo transfer
0737	20.04	3.62	34	28	0.5	25.5	23.1206	7	3.2	168.3	78	40	38	22		Yes	Yes	Yes	Yes	1		frozen embryo transfer
0738	17.11	6.19	29	30	2	18.8	33.2085	2	3.3	27.11	50	39	11	50		Yes	Yes	Yes	Yes	1		frozen embryo transfer
0739	16.32	3.78	29	32	2	28	22.6474	3	3.2	94.82	75	61	14	25		Yes	Yes	Yes	Yes	1		frozen embryo transfer
0740	8.32	5.84	34	32	5	25	19.8347	3	4.2	110	86	71	15	14		No						frozen embryo transfer
0741	34.03	3.1	30	33	3	21.5	23.6669	7	6	50.86	3.5	59	15	26		Yes	Yes	Yes	Yes	2		frozen embryo transfer
0742	26.9	5.31	34	35	5	15.24	34.4753	2	4	58.89	39.7	34.13	5.6	60.27		No						frozen embryo transfer
0743	5.83	1.28	28	30	2	18	30.8365	3	3.2	157.5	92	81	11	8		Yes	Yes	Yes	Yes	2		frozen embryo transfer
0744	33.93		28	36	3	24.5	22.6644	5	4.5	99.9	57	34	23	43		No						frozen embryo transfer
0745	22.7	19.39	27	31	1	20.5	24.5675	7	6.7	100.59	54	29	25	46		Yes	Yes	Yes	Yes	1		frozen embryo transfer
0746	9.09	2.44	31	31	8	34.3	27.7551	4	4.5	106.5	74	45	29	26		Yes	Yes	Yes	Yes	1		frozen embryo transfer
0747	5.8	6.23	31	30	1	24.2	20.0692	3	3.3	104.4	80	70	10	20		Yes	Yes	Yes	Yes	2		frozen embryo transfer
0748	20.04	4.44	34	42	7	20.8	20.5499	7	4.9	129.8	57	38	19	43		No						frozen embryo transfer
0749	7.97	2.16	36	36	2	19.63	27.6817	3	4.1	116.9	78	60	18	22		No						frozen embryo transfer
0750	15.57	4.17	38	31	1	20.8	19.2653	4	2.8	281.7	52	38	14	48		No						frozen embryo transfer
0751	6.29	7.66	42	32	2	24.4	22.8624	9	2.2	86.7	75	62	13	25		No						frozen embryo transfer
0752	16.83	6.71	27	30	1.5	22.9	26.8519	3	6.9	41.4	50	48	2	50		Yes	Yes	Yes	Yes	1		frozen embryo transfer
0753	16.53	6.44	32	33	4	21.1	27.4406	3	1.2	82.8	54	34	20	46		Yes	Yes		No		Yes	frozen embryo transfer
0754	10.74		26	26	1	21.9	20.984	4	3.6	114.9	82	64	18	18		Yes	No					frozen embryo transfer
0755	18.76	3.26	23	25	1	28.3	23.0546	6	1	76.2	42	30	12	58		No						frozen embryo transfer
0756	10.77	12.11	30	29	2	26.8	21.142	3	2	61.7	81	66	15	19		Yes	Yes		No		Yes	frozen embryo transfer
0757	25.24	6.03	38	39	3	26.8	31.1419	3	2.5	54.2						Yes	Yes	Yes	Yes	1		frozen embryo transfer
0758	26.54	9.37	28	28	3		26.1962	3	5.3	22.5	39	25	14	61		No						frozen embryo transfer
0759	16.27	18.42	25	29	3	19.6	21.9713	3	3.7	24.87	34	14	20	66		Yes	Yes	Yes	Yes	2		frozen embryo transfer
0760	8.96	4.41	32	34	5	20.4	29.0698	3	3.3	69.52	78	71	7	22		Yes	No					frozen embryo transfer
0761	21.65	3.22	29	31	3	22.1	29.3878	5	4.7	53.1	22	12	10	78		Yes	Yes	Yes	Yes	1		frozen embryo transfer
0762	11.58		25	27	5	25.6	22.8571	3	6.3	183.5	76	57	19	24		Yes	Yes		No		Yes	frozen embryo transfer
0763	14.55	5.19	29	29	4	22.8	27.1314	4	5.2	109.1	85	70	15	15		No						frozen embryo transfer
0764	10.68	9.9	26	28	5	25.4	26.8923	2	4.6	34.2	54	39	15	46		No						frozen embryo transfer
0765	15.77	4.58	34	31	4.5	21.5	30.3233	4	6.6	78.5	62	46	16	38		Yes	Yes	Yes	Yes	1		frozen embryo transfer
0766	7.84	2.04	28	30	2	20.4	19.5312	2	5.6	59.8	77	64	13	23		Yes	Yes	Yes	Yes	1		frozen embryo transfer
0767	5.84	5.84	27	27	3		29.0859	3	4.7	105.6	47	34	13	53		Yes	Yes	Yes	Yes	1		frozen embryo transfer
0768	23.72	4.3	28	32	0.33	20.3	28.7347	3	5.6	58.2	80	68	12	20		Yes	No					frozen embryo transfer
0769	12.93	3.35	25	24	3	19.4	19.1516	4	5.2	72.5	64	52	12	36		Yes	Yes	Yes	Yes	1		frozen embryo transfer
0770	14.91	4.88	30	30	3	23.3	25.3934	7	4.8	91.69	63	43	20	37		No						frozen embryo transfer
0771	9.26	3.33	36	36	12.5	23.38	26.7299	3	3.4	145.7	61	29	32	39		No						frozen embryo transfer
0772	31.07	21.63	35	41	4	24.1	26.4236	5	2.1	244.5	19	12	7	81		Yes	Yes	Yes	Yes	1		frozen embryo transfer
0773	6.44	2.91	30	28	3	20.8	24.968	4	4.8	96.4	83	66	17	17		No						frozen embryo transfer
0774	45.56	1.6	29	31	4	18.1	25.9516	4	6	7.3	11	8	3	89		Yes	Yes	Yes	Yes	1		frozen embryo transfer
0775	12.43	7.63	26	26	2	19.1	23.6713	3	3.8	18.1	78	62	16	22		Yes	Yes	Yes	Yes	1		frozen embryo transfer
0776	6.34		31	31	3	29.3	27.6817	4	7.8	9.8	76.3	64.1	12.18	23.72		No						frozen embryo transfer
0777	5.61		29	32	5	31.1	25.9516	2	2.6	58.1	82.3	74.03	8.29	17.68		Yes	Yes	Yes	Yes	1		frozen embryo transfer
0778	16.79	5.02	29	36	0.75	23.8	20.5151	5	4.6	44.7	76	60	16	24		Yes	Yes	Yes	Yes	1		frozen embryo transfer
0779	8.44		24	26	0.5	16.4	25.9516	5	3.1	44	65	49	16	35		Yes	No					frozen embryo transfer
0780	33.95	4.2	26	26	2	20	24.6914	3	4.8	22.5	0	0	0	100		No						frozen embryo transfer
0781	19.21	5.56	38	35	6	21.5	22.0386	7	7.2	310	52	40	12	48		No						frozen embryo transfer
0782	7.22	2.41	35	33	0.25	27.6	31.25	3	3	77.3	78	66	12	22		Yes	No					frozen embryo transfer
0783	10.91		25	28	2	23	21.4619	4	7.5	28.1	66	56	10	34		Yes	Yes	Yes	Yes	1		frozen embryo transfer
0784	17.79	3.41	26	24	2	25.4	23.9395	6	4.1	135.08	73	41	32	27		Yes	Yes	Yes	Yes	1		frozen embryo transfer
0785	22.3	3.67	34	35	4	19.8	29.3878	2	6.8	28.8	72	59	13	28		Yes	No					frozen embryo transfer
0786	21.93	9.03	26	29	1	19.5	28.7317	3	3.9	37.2	51	30	21	49		No						frozen embryo transfer
0787	12.75	4.73	32	32	4	18.5	27.6817	3	7.4	96.9	86	70	16	14		Yes	No					frozen embryo transfer
0788	14.99	3.62	34	35	2	25.1	23.8754	6	3.9	77.2	44	18	26	56		Yes	No					frozen embryo transfer
0789	14.05	2.81	26	27	3	19.6	23.5883	4	3.2	108.45	93	78	15	7		No						frozen embryo transfer
0790	14.05	11.83	36	36	6	16.6	21.8871	4	5.9	97.2	74	57	17	26		Yes	Yes	Yes	Yes	1		frozen embryo transfer
0791	13.24	7.55	29	29	2	24	27.6817	5	5.8	49.6	48	33	15	52		Yes	Yes	Yes	Yes	2		frozen embryo transfer
0792	11.74	19.03	30	29	2	21.1	21.9713	4	2.4	74.1		59	13	28		Yes	Yes	Yes	Yes	1		frozen embryo transfer
0793	21.36		30	32	3	22.1	23.5102	6	7.4	153.69	90	73	17	10		Yes	Yes		No		Yes	frozen embryo transfer
0794	23.82	4.09	27	27	9	20.3	27.1314	3	3	48.8	58	44	14	42		No						frozen embryo transfer
0795	18.66	8.53	29	29	3	20.1	21.0077	5	5.1	28.48	61	50	11	39		Yes	Yes	Yes	Yes	1		frozen embryo transfer
0796	25.6	9.6	27	29	2	24.9	17.3589	4	7	54.79	58	46	12	42		Yes	Yes	Yes	Yes	1		frozen embryo transfer
0797	24.05		29	29	3		24.2215	3	5.9	79.4	85	75	10	15		No						frozen embryo transfer
0798	11.01	5.54	34	28	3	19.9	23.6614	5	8.5	37.3	58	41	17	42		Yes	Yes	Yes	Yes	1		frozen embryo transfer
0799	13.4	6.97	33	35	1	24.22	25.2493	3	6.1	52.5	54.1	44.04	10.09	45.87		Yes	No					frozen embryo transfer
0800	27.25	11.9	25	29	1.5	24	22.5309	2	2.9	1.1		25	15	60		Yes	Yes	Yes	Yes	1		frozen embryo transfer
0801	26.4	6.05	26	26	3	23.1	22.0932	4	3.3	85.67	63	48	15	37		Yes	Yes	Yes	Yes	1		frozen embryo transfer
0802	14.88	2.99	32	31	3	23.2	24.3375	5	5.9	153.69	76	51	25	24		Yes	Yes	Yes	Yes	1		frozen embryo transfer
0803	16.78	4.73	33	34	8.33	20.03	20.0474	3	3.8	58.6	91.7	69.71	21.98	8.31		No						frozen embryo transfer
0804	17.63	13.2	30	28	3	28.7	31.21	7	4.3	123.2	85	62	23	15		Yes	Yes	Yes	Yes	1		frozen embryo transfer
0805	20.65	6.32	30	30	4	28.58	27.6817	5	7.1	45.6	64	50	14	36		No						frozen embryo transfer
0806	26.83	4.12	30	32	2	23.4	27.5482	6	4	39.47	24	14	10	76		Yes	Yes	Yes	Yes	2		frozen embryo transfer
0807	31.83	6.63	32	32	1	23.4	29.321	5	3.5	98.8	19	9	10	81		No						frozen embryo transfer
0808	8.23	4.96	28	28	6	21.6	26.2346	2	4.3	17.75	75	60	15	25		Yes	Yes		No		Yes	frozen embryo transfer
0809	22.24	3.61	29	28	5	19.8	27.143	4	4.1	80.4	37	27	10	63		Yes	Yes	Yes	Yes	1		frozen embryo transfer
0810	10.39	9.47	39	43	1	22.6	21.2245	3	4	69.9	80	70	10	20		Yes	Yes	Yes	Yes	2		frozen embryo transfer
0811	11.19	8.44	28	26	1	25	24.5675	4	5.2	101.1	69	53	16	31		Yes	Yes	Yes	Yes	1		frozen embryo transfer
0812	26.26		31	31	4	29.4	23.6713	4	6.5	19.57	24	16	8	76		Yes	Yes	Yes	Yes	1		frozen embryo transfer
0813	8.65	2.39	30	29	3	21.3	25.4327	3	3.4	46.77	44	30	14	56		Yes	Yes	Yes	Yes	1		frozen embryo transfer
0814	19.31	3.27	34	33	1	25.2	30.0712	4	7.7	102.7	72	61	11	28		Yes	Yes	Yes	Yes	1		frozen embryo transfer
0815	6.44	2.91	30	28	3	20.8	24.968	4	4.8	96.4	83	66	17	17		No						frozen embryo transfer
0816	19		31	29	1	24.4	21.8573	3	5.6	85.5	62	45	17	38		Yes	Yes	Yes	Yes	1		frozen embryo transfer
0817	21.3	3.58	28	31	8	25.4	30.0712	7	8.1	91.1	51	34	17	49		Yes	Yes	Yes	Yes	1		frozen embryo transfer
0818	21.44	11.26	42	43	3	21.5	28.3937	42	4.9	25.7	60	47	13	40		No						frozen embryo transfer
0819	11.46	5.73	28	29	2	20.4	17.7557	28	7.8	122.6	86	70	16	14		Yes	Yes	Yes	Yes	1		frozen embryo transfer
0820	13.25	10.56	28	26	2.67	20.8	17.9592	4	6.9	43.9	64	49	15	36		Yes	Yes	Yes	Yes	1		frozen embryo transfer
0821	11.87	5.07	29	29	2.5	24.1	23.4375	4	9.1	90	71	51	20	29		Yes	Yes	Yes	Yes	1		frozen embryo transfer
0822	9.29	4.56	28	30	1	18.4	23.3887	3	3.2	59.68	67	54	13	33		Yes	Yes		No		Yes	frozen embryo transfer
0823	32.4	10.67	33	33	7	16.6	26.4236	7	8.7	27.5	43	28	15	57		No						frozen embryo transfer
0824	10.34	4.3	31	30	2	20.8	25.4581	2	2.9	45.6	41	26	15	59		Yes	No					frozen embryo transfer
0825	7.82	5.81	31	34	3		25.8645	5	2.7	109.2	90	72	18	10		No						frozen embryo transfer
0826	16.53	6.44	32	33	4	21.1	27.4406	3	1.2	82.8	54	34	20	46		Yes	No					frozen embryo transfer
0827	35.45	25.58	29	29	3	27	19.5763	5	9.6	3.2	15	11	4	85		No						frozen embryo transfer
0828	13.91	4.57	34	34	5	23.6	25.2092	6	2.5	101.7	81	65	16	19		Yes	Yes	Yes	Yes	1		frozen embryo transfer
0829	8.54	5.67	27	27	1		24.7375	4	4.8	92.9	73	60	13	27		Yes	Yes	Yes	Yes	1		frozen embryo transfer
0830	27.35	12.82	30	29	3		22.2041	5	6.8	1.1	48	24	24	52		Yes	Yes		No		Yes	frozen embryo transfer
0831	9.04	9.79	29	28	3	19.9	23.3556	3	3.9	29.6	51	26.6	17	56.4		Yes	Yes	Yes	Yes	1		frozen embryo transfer
0832	21.5	7.37	30	32	2	17.7	27.7744	3	1.5	26.4	59.4	51.61	7.83	40.55		Yes	Yes	Yes	Yes	1		frozen embryo transfer
0833	9.67	2.72	27	28	4	18.8	27.6817	3	3.5	64.65	85	71	14	15		Yes	Yes	Yes	Yes	1		frozen embryo transfer
0834	14.17	3.56	30	28	0.33	26.2	29.9383	5	7.5	21	83	71	12	17		Yes	Yes	Yes	Yes	1		frozen embryo transfer
0835	10.19	6.67	34	44	11	19.7	21.7993	7	3.3	93.69	19	1	8	81		Yes	Yes	Yes	Yes	2		frozen embryo transfer
0836	18.1	10.84	30	30	2.5	24.4	29.7578	7	7.5	124.3	65.9	41.93	24	34.07		No						frozen embryo transfer
0837	18.55	4.44	33	33	2	27.1	22.5306	2	4.9	78	52	36	16	48		Yes	No					frozen embryo transfer
0838	45.56	1.6	29	31	4	18.1	25.9516	4	6	7.3	11	8	3	89		No						frozen embryo transfer
0839	14.8	8.99	30	31	3	25.4	25.8264	4	4.6	49.41	49.8	34.2	15.58	50.22		No						frozen embryo transfer
0840	10.91	5.68	25	27	2	23	21.4619	4	7.5	28.1	66	56	10	34		Yes	No					frozen embryo transfer
0841	20.88	6.93	37	41	3	21.9	25.9516	4	0.5	4.5	87	77	10	13		Yes	Yes	Yes	Yes	1		frozen embryo transfer
0842	2.55	6.83	28	28	2	21.3	25.2493	2	2.8	61.9	79	76	3	21		No						frozen embryo transfer
0843	14.91	4.88	30	30	3	23.3	25.3934	7	4.8	91.69	63	43	20	37		No						frozen embryo transfer
0844	16.51	20.76	23	27	3	27.2	27.9155	4	6.5	58.88	72	54	16	30		Yes	Yes	Yes	Yes	1		frozen embryo transfer
0845	12		26	27	2.83	20.2	19.3792	6	5.7	117.9	45	22	23	55		Yes	No					frozen embryo transfer
0846	34.03	3.1	30	33	3	21.5	23.6669	7	6	50.86	3.5	59	15	26		No						frozen embryo transfer
0847	23.01	5.58	32	33	2	27.7	21.9671	4	1.5	34.06	37	26	11	63		Yes	Yes	Yes	Yes	1		frozen embryo transfer
0848	6.87		29	34	2	22.3	23.6713	5	6.4	75.8	66	50	16	34		Yes	Yes	Yes	Yes	1		frozen embryo transfer
0849	60.23	10.98	28	30	2.5	23	24.1588	5	6.8	0.4	50	38	12	50		No						frozen embryo transfer
0850	8.44		24	26	0.5	16.4	25.9516	5	3.1	44	65	49	16	35		No						frozen embryo transfer
0851	3.97	4.49	31	32	3	21.2	22.6757	3	4.4	85.15	70	48	22	30		No						frozen embryo transfer
0852	80.86	5.13	29	29	3		24.8016	7	2.4	1.7	7	2	5	93		No						frozen embryo transfer
0853	34.06	6.86	35	53	1	22.2	23.5294	5	2	40.3	44	25	19	56		No						frozen embryo transfer
0854	62.14	4.45	32	31	1	23.9	27.1706	2	4.7	6.1	46	38	8	54		Yes	Yes	Yes	Yes	2		frozen embryo transfer
0855	26.47	11.82	40	42	7	26.3	28.0864	7	6.4	24.6	45	34	11	55		Yes	Yes	Yes	Yes	1		frozen embryo transfer
0856	11.35	3.68	34	35	1	21.2	29.7265	5	11.4	78.3	85	75	10	15		Yes	Yes		No		Yes	frozen embryo transfer
0857	34.81	8.95	36	42	9	25.1	29.3524	3	2.4	19.8	36	28	8	64		No						frozen embryo transfer
0858	8.02	20.23	31	29	3	19.5	20.0474	4	4.9	100.46	66	46	20	34		No						frozen embryo transfer
0859	27.35	12.82	30	29	3		22.2041	5	6.8	1.1	48	24	24	52		No						frozen embryo transfer
0860	14.78	5.26	26	26	4	25.7	18.8739	7	3.2	36	65	50	15	35		Yes	Yes	Yes	Yes	1		frozen embryo transfer
0861	22.59	5	27	31	3	18.4	24.2123	5	6.6	132.8	73	53	20	27		Yes	Yes	Yes	Yes	1		frozen embryo transfer
0862	18.56	8.78	28	25	1	25.2	24.2215	7	5.7	51.1	51	31	20	49		Yes	Yes	Yes	Yes	1		frozen embryo transfer
0863	12.17	5.65	31	32	7	28	25.3815	3	9.3	92.1	87	72	15	13		Yes	Yes	Yes	Yes	1		frozen embryo transfer
0864	10.19	6.67	34	44	11	19.7	21.7993	7	3.3	93.69	19	1	8	81		No						frozen embryo transfer
0865	21.5	7.37	29	32	2	17.7	27.7744	3	1.5	26.4	59.4	51.61	7.83	40.55		No						frozen embryo transfer
0866	15.87	4.2	30	33	4	19.5	32.872	4	4.8	16	42	31	11	58		Yes	Yes	Yes	Yes	1		frozen embryo transfer
0867	23.01	5.58	32	33	2	27.7	21.9671	4	1.5	34.06	37	26	11	63		No						frozen embryo transfer
0868	20.88	6.93	37	41	3	21.9	25.9516	4	0.5	4.5	87	77	10	13		No						frozen embryo transfer
0869	5.93		29	29	2	19.6	24.7252	3	6	63.1	74	60	14	26		No						frozen embryo transfer
0870	39.59	8.1	33	32	3	19.8	23.1837	4	6.4	8.1	49	32	17	51		No						frozen embryo transfer
0871	22		26	26	5		18.9292	6	5.4	115.8	69	44	25	31		Yes	Yes		No			frozen embryo transfer
0872	15.68	14.68	28	28	1	24.2	21.7181	5	7.9	25.6	32	8	24	68		Yes	Yes	Yes	Yes	1		frozen embryo transfer
0873	8.48	5.22	37	41	3	22.4	23.8087	3	4.3	127.1	84.1	61.11	22.98	15.91		No						frozen embryo transfer
0874	21.27	7.61	31	33	2	25.71	23.7228	3	6.9	81	70.3	56.59	13.76	29.65		Yes	No					frozen embryo transfer
0875	25.26	4.61	27	29	4	18	26.8274	6	8.6	131.2	80	62	18	20		Yes	Yes	Yes	Yes	1		frozen embryo transfer
0876	12.77	4.85	29	29	2	24.6	23.5294	5	8.2	70.11	58	39	19	42		Yes	Yes	Yes	Yes	1		frozen embryo transfer
0877	60.23	10.98	28	30	2.5	23	24.1588	5	6.8	0.4	50	38	12	50		No						frozen embryo transfer
0878	5.61	3.64	29	30	3	17.6	24.0741	3	2.5	127.4	58	44	14	42		No						frozen embryo transfer
0879	30.35	4.63	30	30	4	19.5	23.3887	4	7.4	54.8	45.6	27.79	17.77	54.44		Yes	Yes	Yes	Yes	1		frozen embryo transfer
0880	21.53	5.94	28	27	2	20.2	24.4898	2	5.4	34.9		42	12	46		Yes	Yes	Yes	Yes	1		frozen embryo transfer
0881	40.73	6.6	25	28	4	21.2	26.1224	7	6.9	84.23	50	31	19	50		No						frozen embryo transfer
0882	20	6.09	30	32	4	23.4	22.5827	3	6	48	75	65	10	25		Yes	Yes		No		Yes	frozen embryo transfer
0883	9.04	9.79	29	28	3	19.9	23.3556	3	3.9	29.6	51	26.6	17	56.4		Yes	No					frozen embryo transfer
0884	10.04	12.62	25	28	2	27.3	19.0311	2	3.9	67.54	72	57	15	28		Yes	Yes		No		Yes	frozen embryo transfer
0885	19.42	3.48	28	27	3	26.4	25.4694	6	2.7	15.9	43	34	9	57		No						frozen embryo transfer
0886	8.02	20.23	31	29	3	19.5	20.0474	4	4.9	100.46	66	46	20	34		No						frozen embryo transfer
0887	14.85	16.4	31	31	2	20.5	20.5151	2	3.2	37	52	31	21	48		Yes	Yes		No			frozen embryo transfer
0888	24.28	11.72	24	27	2	23.6	30.3126	3	3.6	9.7	62	52	10	38		No						frozen embryo transfer
0889	45.06	2.33	36	40	5	24	26.8745	5	7.8	24.3	47	36	11	53		No						frozen embryo transfer
0890	11.91	4.22	37	37	3	22.9	35.5114	2	3.5	82.31	88	79	9	12		Yes	Yes	Yes	Yes	2		frozen embryo transfer
0891	29		25	25	1	24	23.3887	5	7.9	101.7	82	64	18	18		No						frozen embryo transfer
0892	16.04	3.12	28	29	2	24.5	25.3515	3	2.5	115.02	73	54	19	27		Yes	No					frozen embryo transfer
0893	18		27	29	3	23.6	25.6173	2	2.5	17.59	28	10	18	72		Yes	Yes	Yes	Yes	1		frozen embryo transfer
0894	10.99	5.95	31	30	3	20	22.8571	3	2.4	55.8	60	46	14	40		No						frozen embryo transfer
0895	25.6	9.6	27	28	2	24.9	17.3589	4	7	54.79	58	46	12	42		No						frozen embryo transfer
0896	19.37	9.27	28	27	4.75	28.23	24.8016	9	0.3	155.1	43.7	25.1	18.62	56.28		Yes	Yes	Yes	Yes	1		frozen embryo transfer
0897	14.89	5.58	27	31	4	20.3	20.7476	4	4.2	115.19	86	71	15	14		Yes	Yes	Yes	Yes	1		frozen embryo transfer
0898	5.93		29	29	2	19.6	24.7252	3	6	63.1	74	60	14	26		No						frozen embryo transfer
0899	7.81	7.37	27	31	2	22.5	28.6661	5	3.3	44.4	62	38	24	38		Yes	Yes	Yes	Yes	1		frozen embryo transfer
0900	10.68	9.9	25	28	5	25.4	26.8923	2	4.6	34.2	54	39	15	46		No						frozen embryo transfer
0901	13	4.52	39	31	0.92	22.1	22.5981	2	1.6	75.57	59.49	52.18	7.27	40.55		No						frozen embryo transfer
0902	22.14	2.57	29	30	3	20.03	22.0386	5	9.2	81.5	87	77	10	13		Yes	Yes	Yes	Yes	1		frozen embryo transfer
0903	23.06	3.14	27	32	0.42	22.6	25.9516	5	7.5	22.26		64.68	0.46	34.86		No						frozen embryo transfer
0904	16.19	22.03	27	27	3		22.4913	5	3.5	156.6		52	24	24		Yes	Yes	Yes	Yes	2		frozen embryo transfer
0905	8.74	2.12	31	32	2	19.5	22.46	4	3.8	112.9	90	79	11	10		Yes	Yes	Yes	Yes	1		frozen embryo transfer
0906	17.03	12.03	28	28	1	20.7	25.4694	6	5.4	22.4		49	18	33		No						frozen embryo transfer
0907	12.79	5.21	29	30	2	21.6	25.8806	3	6.2	65.1	66	48	18	34	11	No						frozen embryo transfer
0908	8.32	5.84	33	31	5	25	19.8347	3	4.2	110	86	71	15	14		Yes	Yes		No		Yes	frozen embryo transfer
0909	5.06	3.07	38	39	11	20.5	24.1633	3	2.3	55.2	77	61	16	23		No						frozen embryo transfer
0910	14		31	34	1	23	26.0617	4	4.2	52.5	73	58	15	27		No						frozen embryo transfer
0911	10.04	12.62	25	27	2	27.3	19.0311	2	3.9	67.54	72	57	15	28		No						frozen embryo transfer
0912	9.04	9.79	29	28	3	19.9	23.3556	3	3.9	29.6	51	26.6	17	56.4		No						frozen embryo transfer
0913	43.99	8.92	31	36	1	22	29.8606	5	4.6	6.09	13	8	5	87		No						frozen embryo transfer
0914	24.28	11.72	24	27	2	23.6	30.3126	3	3.6	9.7	62	52	10	38		No						frozen embryo transfer
0915	16.14	4.64	31	41	4	22.7	23.7118	5	5.6	98.7		57	23	20		No						frozen embryo transfer
0916	7.4	6.58	31	31	3	33.9	24.3375	2	5.9	188	97.4	88.05	9.39	2.56		No						frozen embryo transfer
0917	12.09	3.57	36	39	10	25.2	24.8016	3	1.2	22.14	61	47	14	39		Yes	Yes		No		Yes	frozen embryo transfer
0918	12		26	27	2.83	20.2	19.3792	6	5.7	117.9	45	22	23	55		Yes	Yes		No			frozen embryo transfer
0919	29		25	25	1	24	23.3887	5	7.9	101.7	82	64	18	18		No						frozen embryo transfer
0920	7.09	5.15	27	49	3	26.2	25.6896	2	2.1	52.74	65	54	11	35		Yes	No					frozen embryo transfer
0921	16.04	3.12	28	29	2	24.5	25.3515	3	2.5	115.02	73	54	19	27		No						frozen embryo transfer
0922	12.77	4.85	29	28	2	24.6	23.5294	5	8.2	70.11	58	39	19	42		No						frozen embryo transfer
0923	28.86	7.83	28	31	2	27.3	27.1809	3	4.4	103.05	83	68	15	17		Yes	Yes	Yes	Yes	1		frozen embryo transfer
0924	6.08	13.24	28	32	3	25	23.1241	3	4.8	104.9	86	71	15	14		Yes	Yes	Yes	Yes	1		frozen embryo transfer
0925	21.65	3.22	29	31	3	22.1	29.3878	5	4.7	53.1	22	12	10	78		No						frozen embryo transfer
0926	5.83	1.28	27	29	2	18	30.8365	3	3.2	157.5	92	81	11	8		No						frozen embryo transfer
0927	73		30	29	4	25.6	21.7181	5	5.2	7.8	5.3	4.1	1.23	94.67		Yes	No					frozen embryo transfer
0928	11.69	2.19	33	50	4	19.1	25.9516	7	4.9	97.4		46	18	36		Yes	Yes		No		Yes	frozen embryo transfer
0929	17.44	4.51	38	40	2	25	24.6181	6	3.4	132.2	71	53	18	29		No						frozen embryo transfer
0930	7		37	39	6	26.04	21.4692	4	6.4	72.5	83.2	74.78	8.41	16.81		No						frozen embryo transfer
0931	22		25	25	2	19.4	27.1809	2	2.7	80.7	83	68	15	17		Yes	Yes	Yes	Yes	1		frozen embryo transfer
0932	14.76	3.39	32	31	3	20	25.0593	7	3.4	118.9	67	48	19	33		No						frozen embryo transfer
0933	29.13	2.9	27	28	3	19.5	24.9135	3	3.2	148.9	89	65	24	11		Yes	Yes	Yes	Yes	1		frozen embryo transfer
0934	9.1	4.26	32	31	1	24.8	22.5309	4	4.3	130.6	88	72	16	12		No						frozen embryo transfer
0935	23.06	3.14	27	32	0.42	22.6	25.9516	5	7.5	22.26		64.68	0.46	34.86		No						frozen embryo transfer
0936	36.76		34	34	4	22.3	25.6402	3	1.6	2.7	29	19	10	71		No						frozen embryo transfer
0937	34.92		28	30	4	17.1	25.9516	5	3.5	8.42	34	29	5	66		Yes	Yes	Yes	Yes	1		frozen embryo transfer
0938	8.74	2.12	31	32	2	19.5	22.46	4	3.8	112.9	90	79	11	10		No						frozen embryo transfer
0939	14.65	6.71	29	28	5	19	30.2992	5	2.4	102.8	50	32	18	50		Yes	Yes	Yes	Yes	1		frozen embryo transfer
0940	26.07	9.16	36	42	7	28.2	20.6193	7	5.3	49.6	36	23	13	64		Yes	Yes	Yes	Yes	1		frozen embryo transfer
0941	6.29	7.66	42	32	2	24.4	22.8624	9	2.2	86.7	75	62	13	25		Yes	Yes		No		Yes	frozen embryo transfer
0942	5.8	6.23	31	29	1	24.2	20.0692	3	3.3	104.4	80	70	10	20		No						frozen embryo transfer
0943	31.22	4.53	31	34	6	21.9	21.9713	3	5.5	84.1	60	47	13	40	8	Yes	Yes	Yes	Yes	1		frozen embryo transfer
0944	24.74	8.21	38	40	1	20.3	25.3515	2	7.8	35.2	68	50	18	32		Yes	Yes		No		Yes	frozen embryo transfer
0945	10.04	12.62	25	27	2	27.3	19.0311	2	3.9	67.54	72	57	15	28		No						frozen embryo transfer
0946	18.1	10.84	29	29	2.5	24.4	29.7578	7	7.5	124.3	65.9	41.93	24	34.07		No						frozen embryo transfer
0947	9.21	5.84	34	32	12	21	27.5482	8	6.1	85.34	59	48	11	41		Yes	Yes		No		Yes	frozen embryo transfer
0948	18		27	29	3	23.6	25.6173	2	2.5	17.59	28	10	18	72		No						frozen embryo transfer
0949	14.05	2.81	26	26	3	19.6	23.5883	4	3.2	108.45	93	78	15	7		No						frozen embryo transfer
0950	4.88	3.35	39	43	2	19.5	34.6021	2	2.2	45.1	61	40	21	39		No						frozen embryo transfer
0951	17.63	4.06	28	29	1	24.1	23.7812	3	8	46.4	77	64	13	23		No						frozen embryo transfer
0952	17.44	7.33	22	31	1	17.2	24.2215	4	4.9	36.4	71	54	17	29		Yes	Yes	Yes	Yes	1		frozen embryo transfer
0953	21.77	9.34	29	33	6	23	25.5102	7	4.2	146.6	83	61	22	17		Yes	Yes	Yes	Yes	1		frozen embryo transfer
0954	62.15	5.36	41	49	16	21.5	25.2595	4	8	14.8		26	6	68		Yes	Yes		No		Yes	frozen embryo transfer
0955	12.17	5.65	30	31	7	28	25.3815	3	9.3	92.1	87	72	15	13		No						frozen embryo transfer
0956	12		26	27	2.83	20.2	19.3792	6	5.7	117.9	45	22	23	55		No						frozen embryo transfer
0957	12.43	7.63	25	25	2	19.1	23.6713	3	3.8	18.1	78	62	16	22		Yes	No					frozen embryo transfer
0958	29.08		27	26	1	25.1	26.1224	3	5	7.43	74	60	14	28		Yes	Yes	Yes	Yes	1		frozen embryo transfer
0959	10.21	4.56	28	27	5	26.9	20.3816	2	11	125.5	70	46	24	30		Yes	Yes	Yes	Yes	1		frozen embryo transfer
0960	12.09	3.57	36	39	10	25.2	24.8016	3	1.2	22.14	61	47	14	39		No						frozen embryo transfer
0961	10.54	7.45	33	32	5	19.6	24.2215	5	6.7	74.4	89	75	14	11		No						frozen embryo transfer
0962	17.01	6.23	30	33	4	17.2	20.2449	5	5.6	3.48	46	38	8	54		No						frozen embryo transfer
0963	62.15	5.36	41	49	16	21.5	25.2595	4	8	14.8		26	6	68		No						frozen embryo transfer
0964	2.57	2.86	36	49	4	24.3	26.1493	7	1.2	113.3	86	76	10	14		Yes	Yes	Yes	Yes	1		frozen embryo transfer
0965	24.76	1.57	33	34	3	24.69	24.4898	7	3.2	202.1	77.6	65.4	12.22	22.38		Yes	Yes	Yes	Yes	1		frozen embryo transfer
0966	7.67	7.53	27	29	1	21.1	22.5309	4	2.3	161.23	47	14	33	53		Yes	Yes	Yes	Yes	1		frozen embryo transfer
0967	15.84	6.41	43	43	1	23.7	24.8016	3	3.2	72.2	71	52	19	29		No						frozen embryo transfer
0968	12.23	1.11	31	28	2		29.0657	3	8.1	124.6	97	91	6	3		No						frozen embryo transfer
0969	17.46	2.54	37	39	10	20.8	21.847	3	2.9	74.9	70					Yes	Yes	Yes	Yes	1		frozen embryo transfer
0970	13.08	4.45	27	30	1	21.4	22.4913	3	6.5	28.8		25	7	68		Yes	Yes	Yes	Yes	1		frozen embryo transfer
0971	12.09	3.57	36	39	10	25.2	24.8016	3	1.2	22.14	61	47	14	39		No						frozen embryo transfer
0972	21.53	5.94	28	27	2	20.2	24.4898	2	5.4	34.9		42	12	46		Yes	No					frozen embryo transfer
0973	4.7	2.64	31	32	6	17.92	22.46	4	5	62	81.18	73.89	7.29	18.82		Yes	Yes	Yes	Yes	1		frozen embryo transfer
0974	12.17	5.65	30	31	7	28	25.3815	3	9.3	92.1	87	72	15	13		Yes	No					frozen embryo transfer
0975	13.4	6.97	32	35	1	24.22	25.2493	3	6.1	52.5	54.1	44.04	10.09	45.87		No						frozen embryo transfer
0976	11.35	4.15	27	28	1	19.9	21.7738	4	7.8	107.8	86					Yes	Yes	Yes	Yes	2		frozen embryo transfer
0977	12.28	2.72	33	32	1	23.4	21.2245	4	3.6	165.9	78	57	21	22		Yes	Yes		No		Yes	frozen embryo transfer
0978	26.19	8.14	32	32	1.5	18.5	21.2245	3	4	106.2	75	55	20	25		Yes	Yes	Yes	Yes	2		frozen embryo transfer
0979	25.26	4.61	27	28	4	18	26.8274	6	8.6	131.2	80	62	18	20		No						frozen embryo transfer
0980	23.82		27	31	4	31.2	17.9931	5	3.6	67.9	28	12	16	72		No						frozen embryo transfer
0981	7.38		29	37	4	23	21.6128	5	4.3	89	87	74	13	13		Yes	Yes	Yes	Yes	1		frozen embryo transfer
0982	32.43		37	36	0.5	19.7	26.4236	9	2.3	66.4	30	22.22	7.73	70.05		Yes	Yes	Yes	Yes	2		frozen embryo transfer
0983	71.66		27	27	3	19.9		5	4.1	34.1	0	0	0	100		Yes	Yes	Yes	Yes	2		frozen embryo transfer
0984	13.36	6.51	31	32	5	19.8	25.3515	5	7.9	50.4	67	63	4	33		Yes	Yes		No		Yes	frozen embryo transfer
0985	24.76	1.57	32	34	3	24.69	24.4898	7	3.2	202.1	77.6	65.4	12.22	22.38		No						frozen embryo transfer
0986	8.44		23	25	0.5	16.4	25.9516	5	3.1	44	65	49	16	35		Yes	No					frozen embryo transfer
0987	13.33	2.64	28	28	3	20	28.4005	2	6.6	93.4	70	53	17	30		Yes	Yes	Yes	Yes	1		frozen embryo transfer
0988	8.83		28	31	4	19.9	29.3962	5	2.9	116.01	84	68	16	16		Yes	Yes	Yes	Yes	1		frozen embryo transfer
0989	9.32	6.02	30	28	5	16.4	27.0842	2	4.8	69.9	65	51	14	35		Yes	No					frozen embryo transfer
0990	6.05	6.37	26	28	2		32.0503	8	4.7	27.9	68	42	26	32		No						frozen embryo transfer
0991	4.22	2.65	28	31	5	20.4	23.1834	4	4	98.6	82	66	16	18		Yes	Yes	Yes	Yes	2		frozen embryo transfer
0992	7.64		26	28	0.25	26.6	32.872	6	5.8	146.3	84	67	17	16		Yes	Yes	Yes	Yes	2		frozen embryo transfer
0993	36.76		34	34	4	22.3	25.6402	3	1.6	2.7	29	19	10	71		No						frozen embryo transfer
0994	9.5		31	31	4	30.1	25.8264	4	3.9	79.72	74	63	11	26		Yes	Yes	Yes	Yes	1		frozen embryo transfer
0995	19.42	3.48	28	27	3	26.4	25.4694	6	2.7	15.9	43	34	9	57		Yes	Yes		No			frozen embryo transfer
0996	17.44	4.51	37	40	2	25	24.6181	6	3.4	132.2	71	53	18	29		No						frozen embryo transfer
0997	16.19	22.03	27	27	3		22.4913	5	3.5	156.6		52	24	24		No						frozen embryo transfer
0998	19.37	9.27	27	26	4.33	28.23	24.8016	9	0.3	155.1	43.7	25.1	18.62	56.28		No						frozen embryo transfer
0999	14.76	3.39	31	31	3	20	25.0593	7	3.4	118.9	67	48	19	33		Yes	No					frozen embryo transfer
1000	26.36	8.8	28	29	3		20.2449	3	7	9.1	31	17	14	69		No						frozen embryo transfer
1001	43.55	9.15	33	38	7	21.2	25.2174	6	3.8	21.2	58	46	12	42		Yes	Yes	Yes	Yes	2		frozen embryo transfer
1002	15.84	6.41	42	42	1	23.7	24.8016	3	3.2	72.2	71	52	19	29		No						frozen embryo transfer
1003	7.4	6.58	31	31	3	33.9	24.3375	2	5.9	188	97.4	88.05	9.39	2.56		Yes	Yes		No		Yes	frozen embryo transfer
1004	13.4	6.97	32	34	1	24.22	25.2493	3	6.1	52.5	54.1	44.04	10.09	45.87	9	No						frozen embryo transfer
1005	16.11	5.72	31	36	0.75	26.7	27.5482	7	3.6	45.54	72	62	10	28		Yes	Yes	Yes	Yes	1		frozen embryo transfer
1006	10.74	5.67	25	25	1	21.9	20.984	4	3.6	114.9	82	64	18	18		Yes	Yes		No		Yes	frozen embryo transfer
1007	26.9	5.31	33	34	5	15.24	34.4753	2	4	58.89	39.7	34.13	5.6	60.27		No						frozen embryo transfer
1008	13.97	2.84	36	36	4	25	27.143	3	3.6	29.6	72	66	6	28		Yes	No					frozen embryo transfer
1009	4.18	2.7	25	28	3	20.5	25.0135	5	3.3	132.3	92	78	14	8		No						frozen embryo transfer
1010	9.96		29	31	5	23.3	27.7551	5	4.8	88.4	51	35	16	49		Yes	Yes	Yes	Yes	1		frozen embryo transfer
1011	10.34	4.3	30	29	2	20.8	25.4581	2	2.9	45.6	41	26	15	59		Yes	No					frozen embryo transfer
1012	40.08	9.42	30	34	4	18.6	23.7228	4	4.7	40.3	24	8	16	76		Yes	Yes	Yes	Yes	1		frozen embryo transfer
1013	9.21	5.84	33	32	12	21	27.5482	8	6.1	85.34	59	48	11	41		No						frozen embryo transfer
1014	22.24	3.61	28	27	5	19.8	27.143	4	4.1	80.4	37	27	10	63		Yes	No					frozen embryo transfer
1015	34.83	6.99	27	26	4	26.3	19.2526	7	7.8	15.1	34	17	17	66		No						frozen embryo transfer
1016	13.08	4.45	27	30	1	21.4	22.4913	3	6.5	28.8		25	7	68		No						frozen embryo transfer
1017	18.35	17.28	29	31	6	17.9	22.3954	3	3.2	55.43	72.2	62.95	9.26	27.79		Yes	Yes	Yes	Yes	1		frozen embryo transfer
1018	11.66	7.51	32	33	4	26.7	24.5351	7	2.8	135.87	91	67	24	9		Yes	No					frozen embryo transfer
1019	5.8	6.23	30	29	1	24.2	20.0692	3	3.3	104.4	80	70	10	20		No						frozen embryo transfer
1020	33.3	1.69	26	27	2	21.3	22.4913	5	5.2	83.7	60	50	10	40		Yes	Yes	Yes	Yes	2		frozen embryo transfer
1021	13.33	2.64	28	28	3	20	28.4005	2	6.6	93.4	70	53	17	30		No						frozen embryo transfer
1022	32.43		37	35	0.5	19.7	26.4236	9	2.3	66.4	30	22.22	7.73	70.05		No						frozen embryo transfer
1023	11		30	34	2	22	26.0617	4	4.8	73.6	56	37	19	44		Yes	Yes	Yes	Yes	1		frozen embryo transfer
1024	6.18	6.49	31	43	2	20.3	28.4055	2	1.6	113.8	78	61	17	22		Yes	Yes	Yes	Yes	1		frozen embryo transfer
1025	14.05	2.81	25	26	3	19.6	23.5883	4	3.2	108.45	93	78	15	7		Yes	No					frozen embryo transfer
1026	16.92	5.99	27	28	4	18.4	31.0204	5	1.3	24.6	60	46	14	40		Yes	Yes	Yes	Yes	2		frozen embryo transfer
1027	13.86	10.25	25	27	4	20.3	27.7447	5	6.3	77.6	8	1	7	92		Yes	Yes	Yes	Yes	1		frozen embryo transfer
1028	13.64	11.41	42	30	1	22.5	20.2812	4	5.5	48.9		44	26	30		Yes	Yes	Yes	Yes	1		frozen embryo transfer
1029	9.27	4.94	32	38	12.33	19.72	25.6489	4	1.2	76.93	63.36	56.28	7.08	36.64		No						frozen embryo transfer
1030	12.13	5.37	26	26	2	17	23.6713	5	6	139.9	91	77	14	9		Yes	Yes	Yes	Yes	1		frozen embryo transfer
1031	39.59	8.1	32	32	3	19.8	23.1837	4	6.4	8.1	49	32	17	51		No						frozen embryo transfer
1032	42.89	12.76	25	32	1	19.5	28.3447	5	3.5	0.2	11	11	0	89		Yes	Yes	Yes	Yes	2		frozen embryo transfer
1033	27.35	12.82	29	28	3		22.2041	5	6.8	1.1	48	24	24	52		Yes	Yes		No			frozen embryo transfer
1034	17.53	15.55	28	28	7	22.86	21.2585	4	4.3	10	51	35.87	15.18	48.95		Yes	Yes	Yes	Yes	1		frozen embryo transfer
1035	36.82	19.7	26	27	3	25.2	23.6614	3	2	7.9	60	45	15	40		Yes	Yes	Yes	Yes	1		frozen embryo transfer
1036	6.05	6.37	26	27	2		32.0503	8	4.7	27.9	68	42	26	32		No						frozen embryo transfer
1037	18.1	10.84	29	29	2.5	24.4	29.7578	7	7.5	124.3	65.9	41.93	24	34.07	7.4	No						frozen embryo transfer
1038	22.24	3.61	28	27	5	19.8	27.143	4	4.1	80.4	37	27	10	63		Yes	No					frozen embryo transfer
1039	9.21	5.84	33	31	12	21	27.5482	8	6.1	85.34	59	48	11	41		Yes	No					frozen embryo transfer
1040	13.08	4.45	27	30	1	21.4	22.4913	3	6.5	28.8		25	7	68		No						frozen embryo transfer
1041	37.65	12.23	25	26	3	23.8	28.7317	3	7	0.2	50	40	10	50		Yes	Yes	Yes	Yes	1		frozen embryo transfer
1042	2.83		25	26	2	19.5	27.4286	4	2.5	63.4	81	76	5	19		Yes	Yes	Yes	Yes	2		frozen embryo transfer
1043	9.43		35	35	3	20.7	23.4586	3	5.3	142.8	84	69	15	16		No						frozen embryo transfer
1044	15.32	5.74	36	37	3	19.1	25.3444	2	2	36.6	57	50	7	43		No						frozen embryo transfer
1045	12.28	2.72	32	32	1	23.4	21.2245	4	3.6	165.9	78	57	21	22		No						frozen embryo transfer
1046	8.41	11.12	30	31	1	27.55	21.2245	4	2.4	42.4	18	31.77	11.04	57.19		No						frozen embryo transfer
1047	13.07	7.2	25	24	0.33	22	25.42	8	3.7	94.2	36.5	24.9	11.7	59.8		No						frozen embryo transfer
1048	17.46		28	29	3	24.3	22.0932	3	4.9	48	60	47	13	40	8.4	Yes	Yes	Yes	Yes	1		frozen embryo transfer
1049	45.06	2.33	36	40	5	24	26.8745	5	7.8	24.3	47	36	11	53		No						frozen embryo transfer
1050	21.08	13.74	25	29	1	18.6	21.4692	3	7	0.7		4	31	65		Yes	Yes	Yes	Yes	1		frozen embryo transfer
1051	13	3.46	28	27	2	21.5	25.2092	4	5.3	122.2	66	66	18	16		Yes	Yes	Yes	Yes	1		frozen embryo transfer
1052	30.35	4.63	29	29	4	19.5	23.3887	4	7.4	54.8	45.6	27.79	17.77	54.44		Yes	Yes		No		Yes	frozen embryo transfer
1053	18.38	11.66	38	41	2	19.3	22.4712	2	2.6	66.4		46	13	41		Yes	Yes	Yes	Yes	1		frozen embryo transfer
1054	4.85	2.99	31	40	2	19.5	25.2595	2	2.3	80	70	45	25	30		No						frozen embryo transfer
1055	26.05	8.24	27	27	1	26	26.2966	4	4	56.2		30	17	53		Yes	Yes	Yes	Yes	1		frozen embryo transfer
1056	7.09	5.15	26	49	3	26.2	25.6896	2	2.1	52.74	65	54	11	35		No						frozen embryo transfer
1057	51.87	3.37	29	30	6	28.8	20.7967	2	5.5	25.19	39.8	25.8	14.01	60.19		Yes	Yes		No		Yes	frozen embryo transfer
1058	24.87	3.11	32	29	3	26.2	27.6817	7	6.6	49.2	73	59	14	27		Yes	Yes	Yes	Yes	1		frozen embryo transfer
1059	19.49		28	33	3	24.65	20.7967	3	2.4	71.45	69.9	61.54	8.35	30.11		Yes	Yes	Yes	Yes	1		frozen embryo transfer
1060	13.4	6.97	32	34	1	24.22	25.2493	3	6.1	52.5	54.1	44.04	10.09	45.87		No						frozen embryo transfer
1061	23.82	3.14	27	30	4	31.2	17.9931	5	3.6	67.9	28	12	16	72		No						frozen embryo transfer
1062	10.38	5.52	30	31	3	20.9	20.9877	4	4	76	72	65	7	28		Yes	Yes	Yes	Yes	1		frozen embryo transfer
1063	4.76	3.01	34	35	10		26.2976	4	4.1	113.8	86	70	16	14		Yes	Yes	Yes	Yes	1		frozen embryo transfer
1064	16.14	4.64	30	40	4	22.7	23.7118	5	5.6	98.7		57	23	20		No						frozen embryo transfer
1065	25.02	4.66	35	38	1	27.7	24.7252	8	5.1	128.47	69.63	49.44	20.19	30.37		No						frozen embryo transfer
1066	9.2	6.54	28	29	5	19.2	26.5731	3	6.4	83.9	88	78	10	12		No						frozen embryo transfer
1067	75.83	7.58	24	25	1		32.112	4	6.3	0.3	39	31	8	61		Yes	Yes	Yes	Yes	1		frozen embryo transfer
1068	11.31	15.25	32	30	5	17.3	18.937	5	4.7	155.9	76	48	28	24		Yes	Yes	Yes	Yes	1		frozen embryo transfer
1069	12.51	2.21	28	30	7	24.7	21.6263	3	5.6	100.8	58	58	18	24		Yes	Yes	Yes	Yes	2		frozen embryo transfer
1070	12.35	4.49	31	35	8	22.2	18.9292	4	3.4	102.4	81	66	15	19		Yes	Yes	Yes	Yes	1		frozen embryo transfer
1071	13.97	2.84	35	36	4	25	27.143	3	3.6	29.6	72	66	6	28		No						frozen embryo transfer
1072	13.9	5.75	25	26	0.42	23.8	19.8177	4	5	29.1	60	46	14	40		No						frozen embryo transfer
1073	8.83		28	31	4	19.9	29.3962	5	2.9	116.01	84	68	16	16		No						frozen embryo transfer
1074	37.54	13.03	31	32	3	22	27.5482	3	7.1	1.8	41.2	41.18	0	58.82		Yes	Yes	Yes	Yes	1		frozen embryo transfer
1075	49.9	13.87	27	31	4	18	17.9592	3	4	14.6	47.3	24.54	22.71	52.75		No						frozen embryo transfer
1076	13.07	7.2	25	24	0.33	22	25.42	8	3.7	94.2	36.5	24.9	11.7	59.8		No						frozen embryo transfer
1077	10.54	7.45	32	32	5	19.6	24.2215	5	6.7	74.4	89	75	14	11		No						frozen embryo transfer
1078	5.05	5.67	34	34	6		29.4029	3	4.9	97		56	14	30		No						frozen embryo transfer
1079	12.85	4.75	29	25	5	17.5	23.1481	7	5.7	30	31	18	13	69		No						frozen embryo transfer
1080	14.71	5.16	27	28	1	22.9	25.9516	5	5.9	137.7	78	53	25	22		Yes	Yes	Yes	Yes	1		frozen embryo transfer
1081	33.3	1.69	26	27	2	21.3	22.4913	5	5.2	83.7	60	50	10	40		No						frozen embryo transfer
1082	11.39	4.8	34	34	2	21.48	26.1224	5	5.7	126.1	86.5	76.84	9.67	13.49		No						frozen embryo transfer
1083	36.74	29.56	26	28	2.5		18.9292	4	5.9	1	92	50	42	8		Yes	Yes		No		Yes	frozen embryo transfer
1084	12.79	5.21	28	29	2	21.6	25.8806	3	6.2	65.1	66	48	18	34		No						frozen embryo transfer
1085	22.41		33	39	5	19.5	19.9184	5	4.3	110.1	53	36	17	47		Yes	Yes	Yes	Yes	1		frozen embryo transfer
1086	23.5	4.57	27	27	5	17.2	22.0932	3	5.3	44.6	46	34	12	54		Yes	Yes	Yes	Yes	1		frozen embryo transfer
1087	6.55	23.56	28	30	3	21.5	26.5731	3	4.8	67.9	69	54	15	31		No						frozen embryo transfer
1088	5.98		27	27	4	22.9	24.6181	7	6.2	44.74	72	56	16	28		Yes	Yes	Yes	Yes	1		frozen embryo transfer
1089	3.19	3.8	29	30	5	26	24.968	5	10	100.7	50	36	14	50		Yes	Yes	Yes	Yes	1		frozen embryo transfer
1090	12.76		30	34	16.58	20.96	17.301	7	5.2	54.7	63.9	42.82	21.11	36.07		Yes	Yes	Yes	Yes	1		frozen embryo transfer
1091	15.99	2.13	34	37	12	22.83	32.112	4	4.2	110.3	74.77	55.79	18.98	25.23		No						frozen embryo transfer
1092	14.42	4.31	25	27	1	19.8	23.0546	5	2.1	152.4	85	69	16	15		Yes	Yes	Yes	Yes	1		frozen embryo transfer
1093	10.02	5.03	35	36	6	19.1	26.8923	3	2.3	227.38	53	39	14	47		Yes	Yes	Yes	Yes	1		frozen embryo transfer
1094	7.51	4.46	27	27	2		31.7739	3	3.4	73.2		50	24	26		No						frozen embryo transfer
1095	15.49	7	31	32	4	26.9	25.0593	5	8.2	45.08	30.6	14.59	16.01	69.4		No						frozen embryo transfer
1096	7.85	10.77	28	33	10	24.2	21.2245	2	1.9	89	85	69	16	15		No						frozen embryo transfer
1097	5.28	2.68	26	25	1.5	20.8	21.6049	3	2.8	126.1	68	54	14	32		Yes	Yes	Yes	Yes	1		frozen embryo transfer
1098	23.01	5.58	31	32	2	27.7	21.9671	4	1.5	34.06	37	26	11	63		Yes	No					frozen embryo transfer
1099	6.52	12.83	27	29	1.5	22.6	25.3515	5	5.8	76.27	72	48	24	28		Yes	Yes	Yes	Yes	1		frozen embryo transfer
1100	15.15	5.15	28	28	3	19.5	30.4867	3	5.1	33.3	63	52	11	37		No						frozen embryo transfer
1101	9.57	4.16	29	29	3	21.3	28.089	2	4.9	99.3	83	63	20	17		Yes	Yes	Yes	Yes	1		frozen embryo transfer
1102	3.94	5.5	34	32	2	24.6	26.2976	4	4.9	162.5	86	62	24	14	8.2	Yes	Yes	Yes	Yes	2		frozen embryo transfer
1103	7.87	4.57	26	29	3	19.8	21.4619	3	8.7	97.2	87	75	12	13		No						frozen embryo transfer
1104	21.47	10.69	36	42	4	19.43	20.7157	7	3.2	61.08	10.27	6.95	3.31	89.74		No						frozen embryo transfer
1105	8.8	2.75	29	29	2	19.3	32.8241	3	6.4	57.1	87	78	9	13		Yes	Yes	Yes	Yes	1		frozen embryo transfer
1106	4.89	6.27	29	29	6.25	21.01	25.2493	7	7.8	87.5	70.7	48.66	22.08	29.26		Yes	Yes	Yes	Yes	2		frozen embryo transfer
1107	25.05	3.89	35	38	6	24.34	26.1224	2	3.8	46.8	62	45	17	38		Yes	Yes	Yes	Yes	2		frozen embryo transfer
1108	13.9	5.75	25	26	0.42	23.8	19.8177	4	5	29.1	60	46	14	40		No						frozen embryo transfer
1109	6.34		30	29	3	29.3	27.6817	4	7.8	9.8	76.3	64.1	12.18	23.72		Yes	Yes		No		Yes	frozen embryo transfer
1110	10.45	7.16	28	28	2	21.2	26.5338	3	3.9	101.7	51.7	37.85	13.88	48.27		Yes	Yes	Yes	Yes	1		frozen embryo transfer
1111	4.97	6.79	31	32	3	20.8	22.8625	6	4.6	111.6	83	74	9	17		Yes	Yes	Yes	Yes	1		frozen embryo transfer
1112	9.96		28	31	5	23.3	27.7551	5	4.8	88.4	51	35	16	49		No						frozen embryo transfer
1113	9.27	4.94	31	37	12.08	19.72	25.6489	4	1.2	76.93	63.36	56.28	7.08	36.64		No						frozen embryo transfer
1114	33.3	1.69	26	27	2	21.3	22.4913	5	5.2	83.7	60	50	10	40		No						frozen embryo transfer
1115	20.23	3.59	30	30	2	16.9	28.7037	4	5	20	36	29	7	64		Yes	Yes	Yes	Yes	1		frozen embryo transfer
1116	7.99		29	35	2	19	25.8264	2	3.8	118	87	72	15	13		Yes	Yes	Yes	Yes	1		frozen embryo transfer
1117	8.83		28	31	4	19.9	29.3962	5	2.9	116.01	84	68	16	16		Yes	No					frozen embryo transfer
1118	43.99	8.92	30	36	1	22	29.8606	5	4.6	6.09	13	8	5	87		No						frozen embryo transfer
1119	11.88	7.03	30	32	2	19.8	28.7274	4	4.9	37.4	52	41	11	48		Yes	Yes	Yes	Yes	1		frozen embryo transfer
1120	12.95	11.41	27	46	1	18.7	25.2363	7	3.6	90.7	72	58	14	28		No						frozen embryo transfer
1121	8.02	20.23	30	28	3	19.5	20.0474	4	4.9	100.46	66	46	20	34		No						frozen embryo transfer
1122	15.99	2.13	34	37	12	22.83	32.112	4	4.2	110.3	74.77	55.79	18.98	25.23		No						frozen embryo transfer
1123	49.9	13.87	26	31	4	18	17.9592	3	4	14.6	47.3	24.54	22.71	52.75		No						frozen embryo transfer
1124	64.29	6.34	30	32	6	21.1	20.984	3	4.4	1	28	28	0	72		Yes	Yes	Yes	Yes	1		frozen embryo transfer
1125	25.06	1.53	29	27	1	21.63	18.6851	4	2.5	48.3	55	39	16	45		Yes	Yes	Yes	Yes	2		frozen embryo transfer
1126	3.72	5.74	32	32	8	24.7	22.7204	3	6.6	127.1	91	77	14	9		Yes	Yes	Yes	Yes	2		frozen embryo transfer
1127	3.41	4.57	29	27	3	48.1	27.7551	3	2.2	190.6	83	46	37	17		Yes	Yes	Yes	Yes	1		frozen embryo transfer
1128	13.2	10.93	28	30	4	19.3	26.1224	5	8.2	0.8	76	63	13	24		Yes	Yes	Yes	Yes	2		frozen embryo transfer
1129	4.7	2.64	30	32	6	17.92	22.46	4	5	62	81.18	73.89	7.29	18.82		No						frozen embryo transfer
1130	36		27	30	1		25.0135	3	3.2	57.5	56	44	12	44		Yes	Yes	Yes	Yes	1		frozen embryo transfer
1131	10.63	6.91	28	31	0.33	22	21.4619	3	3.8	96.9	75	40	35	25		Yes	Yes	Yes	Yes	1		frozen embryo transfer
1132	10.05	8.02	29	29	2	21.9	26.5832	4	5.8	49.86	73	65	8	27		Yes	Yes	Yes	Yes	1		frozen embryo transfer
1133	4.03	11.71	25	26	1.5	26	24.4857	3	4	78.2	65	51	14	35		Yes	Yes	Yes	Yes	1		frozen embryo transfer
1134	15.99	5.31	33	37	2	24.9	26.8612	5	3.6	85.2	36	36	18	46		No						frozen embryo transfer
1135	34.13	0.9	41	59	2.75	18.97	20.6193	10	2	110.9	96.3	85.84	10.48	3.68		Yes	Yes	Yes	Yes	1		frozen embryo transfer
1136	13.87	15.67	26	30	7	15.6	21.7738	3	6.8	65.8	73.8	26.18				Yes	Yes	Yes	Yes	2		frozen embryo transfer
1137	36.74	29.56	26	28	2.5		18.9292	4	5.9	1	92	50	42	8		No						frozen embryo transfer
1138	6.54	4.94	29	26	1.5	21.4	25.3515	3	2.9	125	85	64	21	15		Yes	Yes	Yes	Yes	1		frozen embryo transfer
1139	27.96	6.59	41	44	4	23.73	23.6614	3	2.1	89.4	64	48	16	36		No						frozen embryo transfer
1140	19.02	4.83	37	39	6	20	22.1453	4	6.3	14.6	26	20	6	74		No						frozen embryo transfer
1141	11.85		25	28	1	22.9	25.3515	8	6.3	103.3	57	41	16	43		No						frozen embryo transfer
1142	13.28	6.11	27	28	4	20.9	28.0899	2	9.1	19.2	65	55	10	35		Yes	Yes	Yes	Yes	2		frozen embryo transfer
1143	8.06	7.99	31	30	6	21.5	24.4898	7	3.2	74.2	64	53	11	36		Yes	Yes	Yes	Yes	1		frozen embryo transfer
1144	2	2.58	28	28	2	23	22.0243	3	5.8	84.5	71	61	10	29		Yes	Yes	Yes	Yes	1		frozen embryo transfer
1145	15.12	4.37	27	28	3	20.6	23.4509	3	7.1	110.1	93	81	12	7		No						frozen embryo transfer
1146	2.57	2.86	36	48	4	24.3	26.1493	7	1.2	113.3	86	76	10	14		No						frozen embryo transfer
1147	3.97	3.9	30	31	3	21.2	22.6757	3	4.4	85.15	70	48	22	30		No						frozen embryo transfer
1148	26.7		31	31	3	21.45	28.4005	5	3.7	116.2	79	66.03	12.98	20.99		Yes	Yes	Yes	Yes	1		frozen embryo transfer
1149	6.92	10	27	25	1.5	26.2	27.1605	3	9.5	150	85.3	67.81	17.54	14.65		No						frozen embryo transfer
1150	18.1	18.27	25	29	4	26.6	29.4118	7	6.6	20.4	44	32	12	56		Yes	Yes	Yes	Yes	1		frozen embryo transfer
1151	26.47	7.22	39	39	0.5	24	26.5731	8	6.9	105.6	21	13.37	7.6	79.03		No						frozen embryo transfer
1152	9.02	22.46	33	35	5	24.8	34.7178	5	5.1	87.9	66	50	16	34		Yes	Yes	Yes	Yes	1		frozen embryo transfer
1153	9.31	5.19	39	29	2	19.72	20.0155	4	4	29	74	62	12	26		No						frozen embryo transfer
1154	7.85	10.77	28	33	10	24.2	21.2245	2	1.9	89	85	69	16	15		No						frozen embryo transfer
1155	43.42	17.3	27	31	4	23.1	20.898	3	5.1	63.57	39	25	14	61		Yes	Yes	Yes	Yes	2		frozen embryo transfer
1156	7.82	5.81	29	33	3		25.8645	5	2.7	109.2	90	72	18	10		No						frozen embryo transfer
1157	2.72	3.71	27	30	4	17.6	25.4694	3	2.4	137	86.38	57.21	29.18	13.62		Yes	Yes		No			frozen embryo transfer
1158	18.35	17.28	28	30	6	17.9	22.3954	3	3.2	55.43	72.2	62.95	9.26	27.79		No						frozen embryo transfer
1159	15.99	5.31	33	37	2	24.9	26.8612	5	3.6	85.2	36	36	18	46		No						frozen embryo transfer
1160	14.8	8.99	29	29	3	25.4	25.8264	4	4.6	49.41	49.8	34.2	15.58	50.22		No						frozen embryo transfer
1161	14.12	6.22	30	27	1	25.1	24.6094	7	2.8	114.4		44	14	42		No						frozen embryo transfer
1162	38.07	9.88	30	30	0.5	18.5	17.5556	4	10.8	71.2	72	60	12	28		No						frozen embryo transfer
1163	34.67	3.77	38	41	7	19.4	23.3556	5	6.5	15.2	19	14	5	81		No						frozen embryo transfer
1164	25.05	3.89	35	38	6	24.34	26.1224	2	3.8	46.8	62	45	17	38		No						frozen embryo transfer
1165	8.17	6.33	35	38	5	23.4	26.7539	7	7.9	146.6	86	72	14	14		Yes	Yes		No		Yes	frozen embryo transfer
1166	5.16		30	29	3	21	22.9854	4	3	93.1		74	12	14		No						frozen embryo transfer
1167	22.05	9.68	33	30	1	24.9	24.7676	3	2.8	0.6	11	4	7	89		Yes	Yes	Yes	Yes	1		frozen embryo transfer
1168	9		34	32	3	20.6	33.0295	4	3	145.7	87.5	75.65	11.85	12.5		Yes	Yes	Yes	Yes	1		frozen embryo transfer
1169	31.82	38.61	30	32	2	22.6	25.8264	2	10.6	5.3	43	38	5	57		Yes	Yes	Yes	Yes	1		frozen embryo transfer
1170	34.13	0.9	40	59	0.5	18.97	20.6193	10	2	110.9	96.3	85.84	10.48	3.68		No	No					frozen embryo transfer
1171	7.4	6.58	30	30	3	33.9	24.3375	2	5.9	188	97.4	88.05	9.39	2.56		No	No					frozen embryo transfer
1172	7.25	5.6	28	28	3	31.25	22.1453	5	3.8	69.5	65.4	51.5	13.86	34.64		Yes	Yes	Yes	Yes	1		frozen embryo transfer
1173	49.83	22.09	28	28	3	27	19.5763	5	9.6	3.2	15	11	4	85		No	No					frozen embryo transfer
1174	9.14	4.47	31	36	2	23.38	33.4124	4	4.5	53.1	87	63.31	23.67	13.02		Yes	Yes	Yes	Yes	1		frozen embryo transfer
1175	50.04	4.95	39	41	2	22	26.5285	10	1.3	118.1	32.3	17.67	14.67	67.66		Yes	No					frozen embryo transfer
1176	6.52		33	36	2	19.6	23.3844	3	5.8	112.8	78	56	22	22		Yes	Yes	Yes	Yes	1		frozen embryo transfer
1177	14.58	16.9	27	27	3	23	31.0204	3	6.9	2.3	64	46	18	36		Yes	Yes	Yes	Yes	1		frozen embryo transfer
1178	19.84	46.92	29	29	2	17.6	27.6817	4	8.1	24.63	36	29	7	64	10	Yes	Yes	Yes	Yes	1		frozen embryo transfer
1179	9.2	6.54	28	29	5	19.2	26.5731	3	6.4	83.9	88	78	10	12		No	No					frozen embryo transfer
1180	24.76	1.57	32	33	3	24.69	24.4898	7	3.2	202.1	77.6	65.4	12.22	22.38		No	No					frozen embryo transfer
1181	42.7	31.1	31	34	1	21	29.0533	3	5.6	4.8	39	22	17	61		No	No					frozen embryo transfer
1182	26.9	5.31	33	33	5	15.24	34.4753	2	4	58.89	39.7	34.13	5.6	60.27		No	No					frozen embryo transfer
1183	4.76	3.01	34	35	10		26.2976	4	4.1	113.8	86	70	16	14		No	No					frozen embryo transfer
1184	14		32	31	10	21.91	28.7317	2	3	98.2	38.2	19.93	18.3	61.77		Yes	Yes	Yes	Yes	1		frozen embryo transfer
1185	3.65	5.31	27	28	3		21.7181	3	8.9	72.8	82	70	12	18		Yes	Yes		No		Yes	frozen embryo transfer
1186	21.5	7.37	28	31	2	17.7	27.7744	3	1.5	26.4	59.4	51.61	7.83	40.55		Yes	Yes		No		Yes	frozen embryo transfer
1187	22.68		28	27	2		29.4118	4	6.1	6.5	2	0	2	98		Yes	Yes	Yes	Yes	1		frozen embryo transfer
1188	32.54	6.32	29	31	5	24	30.6148	3	4.2	35.7	42.9	32.36	10.56	57.08		No	No					frozen embryo transfer
1189	13.4	6.97	32	34	1	24.22	25.2493	3	6.1	52.5	54.1	44.04	10.09	45.87		No	No					frozen embryo transfer
1190	3.43	4.24	27	29	2	46.5		2	4.1	37.9	60	53	7	40		Yes	Yes	Yes	Yes	1		frozen embryo transfer
1191	6	3.29	30	32	7	19.8	19.3792	7	3.7	175.2	12	4	8	88		No	No					frozen embryo transfer
1192	14.12	6.22	30	27	1	25.1	24.6094	7	2.8	114.4		44	14	42		No	No					frozen embryo transfer
1193	73		29	28	4	25.6	21.7181	5	5.2	7.8	5.3	4.1	1.23	94.67		Yes	Yes		No		Yes	frozen embryo transfer
1194	5.71	2.86	27	27	1.5	21.6	36.3324	2	4.2	41.7		50	14	36		Yes	Yes	Yes	Yes	2		frozen embryo transfer
1195	11.29	4.84	28	29	3	20.03	22.0386	5	7.9	29.2	83.2	75.62	7.53	16.85		No	No					frozen embryo transfer
1196	30.43	4.09	28	28	3	25.3	28.4091	5	3.9	62.4	19	8	11	81		Yes	Yes	Yes	Yes	2		frozen embryo transfer
1197	13.37	5.57	35	37	4		27.4587	3	5.6	52.3	64	49	15	36		No	No					frozen embryo transfer
1198	25.02	4.66	35	38	1	22.49	24.7252	8	5.1	128.47	69.63	49.44	20.19	30.37		No	No					frozen embryo transfer
1199	18.1	18.27	25	29	4	26.6	29.4118	7	6.6	20.4	44	32	12	56		No	No					frozen embryo transfer
1200	24		37	42	12	20.7	26.1224	7	5.8	149.7	61.4	40.99	20.42	38.59		Yes	Yes	Yes	Yes	1		frozen embryo transfer
1201	18.43	10.42	38	37	10	22.1	23.8367	5	8.2	79.1	57	40	17	43		No	No					frozen embryo transfer
1202	20.78	4.35	35	35	6	23.6	24.2215	6	3	259.72	61.87	35.06	26.81	38.13		Yes	Yes	Yes	Yes	1		frozen embryo transfer
1203	14		32	31	10	21.91	28.7317	2	3	98.2	38.2	19.93	18.3	61.77		No	No					frozen embryo transfer
1204	18.79	14.33	26	26	2	17.8	21.9136	2	3.4	5.5	50.7	43.41	7.32	49.27		Yes	Yes	Yes	Yes	1		frozen embryo transfer
1205	10.38		30	30	3	20.9	20.9877	4	4	76	72	65	7	28		Yes	Yes		No		Yes	frozen embryo transfer
1206	36.76		33	33	4	22.3	25.6402	3	1.6	2.7	29	19	10	71		No	No					frozen embryo transfer
1207	16.42	7.08	36	35	11	22.4	23.4568	5	5.7	79.6	60	44	16	40		No	No					frozen embryo transfer
1208	15.71	12.64	26	31	4		20.7612	4	2.5	44.6	47	35	12	53		Yes	Yes	Yes	Yes	2		frozen embryo transfer
1209	3.86	2.08	31	31	1	19.6	28.7274	5	10.2	27.1	57	52	5	43		Yes	Yes	Yes	Yes	2		frozen embryo transfer
1210	10.54	7.45	32	31	5	19.6	24.2215	5	6.7	74.4	89	75	14	11		No	No					frozen embryo transfer
1211	19.62	5.77	30	30	7	22	25.0593	2	5.9	21.68		44	7	49		Yes	Yes	Yes	Yes	1		frozen embryo transfer
1212	9.62	6.46	29	30	1.5	18.8		2	5.3	55	50	50	20	30		Yes	Yes	Yes	Yes	1		frozen embryo transfer
1213	50.04	4.95	39	40	2	22	26.5285	10	1.3	118.1	32.3	17.67	14.67	67.66		No	No					frozen embryo transfer
1214	12.24	7.76	29	26	1	22.4	24.4418	5	9.3	80.4	74.3	65.07	9.18	25.75		Yes	Yes	Yes	Yes	2		frozen embryo transfer
1215	12.95	11.41	27	46	1	18.7	25.2363	7	3.6	90.7	72	58	14	28		No	No					frozen embryo transfer
1216	7.89	6.31	27	26	1	24	18.6851	3	4.4	21	48	38	10	52		No	No					frozen embryo transfer
1217	11.01	7.6	28	29	3	23.88	25.6612	3	7.4	121.8	71.3	55.07	16.21	28.72		Yes	Yes	Yes	Yes	1		frozen embryo transfer
1218	13.75	6.03	29	30	3.5	22.1	21.4619	3	7.2	27.6	36.8	28.05	8.7	63.25		Yes	Yes	Yes	Yes	2		frozen embryo transfer
1219	4.3	5.4	25	27	3	22.4	22.46	6	3.7	80.8	66	35	31	34		Yes	Yes	Yes	Yes	2		frozen embryo transfer
1220	9		33	32	3	20.6	33.0295	4	3	145.7	87.5	75.65	11.85	12.5		Yes	No					frozen embryo transfer
1221	7		28	34	3	18.7	31.1419	5	7.2	70.3	72	53	19	28		Yes	Yes	Yes	Yes	1		frozen embryo transfer
1222	21.39	18.18	34	35	3	19.81	23.9395	7	2.9	1.5	72	60	12	28		Yes	Yes	Yes	Yes	1		frozen embryo transfer
1223	11.39	4.8	33	33	2	21.48	26.1224	5	5.7	126.1	86.5	76.84	9.67	13.49		No	No					frozen embryo transfer
1224	7.04		31	26	2	23	24.7252	3	3	12.8	76	69	7	24		Yes	Yes	Yes	Yes	1		frozen embryo transfer
1225	6.87		28	33	2	22.3	23.6713	5	6.4	75.8	66	50	16	34		Yes	No					frozen embryo transfer
1226	32.45	3.34	34	37	2	26.67	26.0617	3	7.6	23.3	58	48	10	42		No	No					frozen embryo transfer
1227	8.09	7.31	32	37	4	29.7	28.3737	4	6.8	52.9	50	34	16	50		Yes	Yes	Yes	Yes	1		frozen embryo transfer
1228	9.46	5.01	32	32	2	24.2	24.6914	3	4	98.5	57.6	42.13	15.47	42.4		Yes	Yes	Yes	Yes	2		frozen embryo transfer
1229	14.88	3.92	34	34	0.75	23.9	20.5151	5	5.8	77.4	79	67	12	21		Yes	Yes	Yes	Yes	1		frozen embryo transfer
1230	13.92	5.45	27	27	5	23.2	19.8685	5	3.6	26.9	30.2	24.85	5.37	69.78		Yes	Yes	Yes	Yes	1		frozen embryo transfer
1231	13.38	3.45	31	32	6	31.1	25.6896	7	4.2	112.8	75	57	18	25		Yes	Yes	Yes	Yes	1		frozen embryo transfer
1232	6.19	9.45	29	31	1.5	23.88	20.7612	4	3.9	31.7	45	35	10	55		Yes	Yes	Yes	Yes	1		frozen embryo transfer
1233	7.82	5.81	29	33	3		25.8645	5	2.7	109.2	90	72	18	10		No	No					frozen embryo transfer
1234	3.97	3.9	29	30	3	21.2	22.6757	3	4.4	85.15	70	48	22	30		No	No					frozen embryo transfer
1235	13.19	8.65	27	29	2	18.59	26.1224	3	3	46.17	87.8	73.92	13.83	12.25		Yes	Yes	Yes	Yes	1		frozen embryo transfer
1236	7.97	2.16	34	35	2	19.63	27.6817	3	4.1	116.9	78	60	18	22		Yes	No					frozen embryo transfer
1237	34.13	0.9	40	59	0.5	18.97	20.6193	10	2	110.9	96.3	85.84	10.48	3.68		No	No					frozen embryo transfer
1238	6.96	5.2	28	31	1	20.7	23.2438	3	2.9	98.7		63	13	24		Yes	Yes	Yes	Yes	1		frozen embryo transfer
1239	13.33	0.83	26	26	3	22.1	24.1115	4	4.9	7.7	19	4	15	81		No	No					frozen embryo transfer
1240	13.4	6.97	31	34	1	24.22	25.2493	3	6.1	52.5	54.1	44.04	10.09	45.87		No	No					frozen embryo transfer
1241	34.67	3.77	38	40	7	19.4	23.3556	5	6.5	15.2	19	14	5	81		No	No					frozen embryo transfer
1242	8.48	5.22	35	40	3	22.4	23.8087	3	4.3	127.1	84.1	61.11	22.98	15.91		No	No					frozen embryo transfer
1243	7.1	5.86	35	33	2	25.1	21.7993	4	5.2	94.3	57.5	39.34	18.14	42.52		Yes	Yes	Yes	Yes	1		frozen embryo transfer
1244	22.71	11.16	30	43	2	24.44	23.8754	3	3.2	82.3	71.4	53.91	17.52	28.57		No	No					frozen embryo transfer
1245	15.12	4.37	27	28	3	20.6	23.4509	3	7.1	110.1	93	81	12	7		No	No					frozen embryo transfer
1246	32.43		36	35	0.5	19.7	26.4236	9	2.3	66.4	30	22.22	7.73	70.05		Yes	Yes		No		Yes	frozen embryo transfer
1247	24.54	7.49	34	33	1	21.19	30.7394	5	6.4	58.1	60.2	40.36	19.82	39.82		Yes	Yes	Yes	Yes	1		frozen embryo transfer
1248	8.06	7.99	31	30	6	21.5	24.4898	7	3.2	74.2	64	53	11	36		Yes	Yes		No		Yes	frozen embryo transfer
1249	18.35	17.28	28	30	6	17.9	22.3954	3	3.2	55.43	72.2	62.95	9.26	27.79		Yes	No					frozen embryo transfer
1250	10.42		28	31	4	23.4	25.9455	4	10.8	62.82		56	15	29		Yes	Yes	Yes	Yes	1		frozen embryo transfer
1251	21.39	18.18	34	34	3	19.81	23.9395	7	2.9	1.5	72	60	12	28		No	No					frozen embryo transfer
1252	12.14	5.61	27	33	2	18.82	21.7181	9	4	409.1	74.8	42.78	31.41	25.81		Yes	Yes	Yes	Yes	1		frozen embryo transfer
1253	22.9	14.77	37	37	5	20.2	28.6801	4	3	38.2	40.6	31.66	8.96	59.38		Yes	Yes	Yes	Yes	1		frozen embryo transfer
1254	8.32	5.84	32	30	5	25	19.8347	3	4.2	110	86	71	15	14		No	No					frozen embryo transfer
1255	11.39	4.8	33	33	2	21.48	26.1224	5	5.7	126.1	86.5	76.84	9.67	13.49		Yes	No					frozen embryo transfer
1256	10.45	7.16	27	27	2	21.2	26.5338	3	3.9	101.7	51.7	37.85	13.88	48.27		Yes	Yes		No		Yes	frozen embryo transfer
1257	13.22	7.45	38	36	2	23.44	24.4418	3	1.5	104.8	76.3	62.17	14.09	23.74		No	No					frozen embryo transfer
1258	71.7	13.05	29	27	2	18.31	19.487	7	3.5	8	7	4	3	93		Yes	Yes	Yes	Yes	1		frozen embryo transfer
1259	13.33	0.83	26	26	3	22.1	24.1115	4	4.9	7.7	19	4	15	81		No	No					frozen embryo transfer
1260	8.92		29	30	2	20.7	24.2215	10	7.3	60.82	80.9	67.46	13.43	19.11		Yes	Yes	Yes	Yes	1		frozen embryo transfer
1261	8.17	6.33	34	38	5	23.4	26.7539	7	7.9	146.6	86	72	14	14		Yes	No					frozen embryo transfer
1262	7.11		30	33	4	22.4	31.2213	4	2.8	162.7	91.9	79.48	12.43	8.09		No	No					frozen embryo transfer
1263	8		43	45	5	23.03	27.6817	7	1.2	155.6	79.6	60	19.59	20.41		No	No					frozen embryo transfer
1264	23.83	6.5	40	42	5	24.5	28.3447	7	7.5	38	30	21	9	70		No	No					frozen embryo transfer
1265	21.29	6.29	28	29	3	16	26.9896	3	2.7	15.08	20	10	10	80		No	No					frozen embryo transfer
1266	13.92	5.45	26	27	5	23.2	19.8685	5	3.6	26.9	30.2	24.85	5.37	69.78		No	No					frozen embryo transfer
1267	17.59	6.74	35	38	8	22.04	23.1481	4	4.4	144.71	84.9	64.3	20.62	15.08		Yes	Yes	Yes	Yes	1		frozen embryo transfer
1268	15.67	10.67	30	30	3	25.71	26.1224		3.4	92.65	81.9	67.11	14.75	18.14		Yes	Yes	Yes	Yes	1		frozen embryo transfer
1269	32.3		27	27	2	24.8	20.9024	7	5.3	44.81	44.81	30.84	5.14	64.02		Yes	Yes	Yes	Yes	1		frozen embryo transfer
1270	26.47	7.22	39	39	0.5	24	26.5731	8	6.9	105.6	21	13.37	7.6	79.03		No	No					frozen embryo transfer
1271	11.7	13.77	27	31	4	19.6	22.2041	3	5.4	120.8	84	65	19	16		Yes	Yes	Yes	Yes	1		frozen embryo transfer
1272	20		27	28	3		25.9516	4	4.2	30.16	75.2	64.19	10.99	24.82		Yes	Yes	Yes	Yes	1		frozen embryo transfer
1273	9.37	6.42	29	26	2	20.4	21.8776	3	2.9	28.6	59.8	51.59	8.22	40.19		Yes	Yes	Yes	Yes	1		frozen embryo transfer
1274	5.61		28	30	5	31.1	25.9516	2	2.6	58.1	82.3	74.03	8.29	17.68		Yes	Yes		No		Yes	frozen embryo transfer
1275	10.45	7.16	27	27	2	21.2	26.5338	3	3.9	101.7	51.7	37.85	13.88	48.27		No	No					frozen embryo transfer
1276	21.87	5.78	27	28	1.5	25.4	23.1481	3	7.8	72.8	67	56	11	33		Yes	Yes	Yes	Yes	1		frozen embryo transfer
1277	14		32	31	10	21.91	28.7317	2	3	98.2	38.2	19.93	18.3	61.77		No	No					frozen embryo transfer
1278	10.9	10.35	32	31	3	19.1	28.4055	4	2.1	70.6	79	69	10	21		Yes	Yes	Yes	Yes	1		frozen embryo transfer
1279	27.96	6.59	41	44	4	23.73	23.6614	7	3.5	187.2	55.5	55.48	12.75	31.77		No	No					frozen embryo transfer
1280	19		29	31	4	23.23	31.2175	6	4.2	23.14	81.9	61.99	19.91	18.1		Yes	Yes	Yes	Yes	1		frozen embryo transfer
1281	13.33	0.83	26	26	3	22.1	24.1115	4	4.9	7.7	19	4	15	81		No	No					frozen embryo transfer
1282	6.14	6.27	29	31	9	28	31.0204	3	4.2	120.4	74	63	11	26		Yes	Yes	Yes	Yes	1		frozen embryo transfer
1283	60.23	6.67	26	29	2.5	24.7	24.1588	7	6.8	1.8	23	23	18	59		Yes	Yes		No		Yes	frozen embryo transfer
1284	11.42	21.53	25	23	3	25.4	24.6914	7	3.6	167.5	88.7	80.85	7.85	11.3		Yes	Yes	Yes	Yes	1		frozen embryo transfer
1285	10.7		26	26	1	19.29	26.5668	5	6.5	152.6	77.2	57.2	19.96	22.84		Yes	Yes	Yes	Yes	1		frozen embryo transfer
1286	18.35	17.28	28	30	6	17.9	22.3954	3	3.2	55.43	72.2	62.95	9.26	27.79		No	No					frozen embryo transfer
1287	11.03	4.96	28	28	4		29.7578	3	2.8	53.6	26.9	16.41	10.54	73.05		Yes	Yes	Yes	Yes	1		frozen embryo transfer
1288	12.24	7.76	28	26	1	22.4	24.4418	5	9.3	80.4	74.3	65.07	9.18	25.75		No	No					frozen embryo transfer
1289	8.92		29	30	2	20.7	24.2215	10	7.3	60.82	80.9	67.46	13.43	19.11		No	No					frozen embryo transfer
1290	73		28	27	4	25.6	21.7181	5	5.2	7.8	5.3	4.1	1.23	94.67		No	No					frozen embryo transfer
1291	15.11	3.59	32	50	4	27.2	18.1138	5	5	67.8	53	35	18	47		Yes	No					frozen embryo transfer
1292	32.54	6.32	29	31	5	24	30.6148	3	4.2	35.7	42.9	32.36	10.56	57.08		No	No					frozen embryo transfer
1293	23.83	6.5	40	42	5	24.5	28.3447	7	7.5	38	30	21	9	70		No	No					frozen embryo transfer
1294	1		28	29	0.58	20.3	24.1517	3	3.7	176.2	95	86.45	8.56	4.99		No	No					frozen embryo transfer
1295	4.2	5.16	32	29	4	20.6	20.984	4	2	150.9	89	75	14	11		Yes	Yes	Yes	Yes	1		frozen embryo transfer
1296	7.7	4.01	26	24	2	19.5	24.4898		2.9	14.21		9.7	16.1	74.2		Yes	No					frozen embryo transfer
1297	60.23	6.67	26	29	2.5	24.7	24.1588	7	6.8	1.8	23	23	18	59		No	No					frozen embryo transfer
1298	11.7	13.77	27	31	4	19.6	22.2041	3	5.4	120.8	84	65	19	16		Yes	No					frozen embryo transfer
1299	13		32	29	4	20.1	23.5078	4	2.8	81.7	87.5	72.69	14.81	12.5	13	No	No					frozen embryo transfer
1300	12.35		32	28	5	22.49	25.3515	3	3.1	131.6	30.4	16.95	13.42	69.63		Yes	Yes	Yes	Yes	1		frozen embryo transfer
1301	13.19	8.65	26	29	2	18.59	26.1224	3	3	46.17	87.8	73.92	13.83	12.25		Yes	No					frozen embryo transfer
1302	3.27	4.17	29	29	4	16.53	29.3848	3	2.4	177.4	90.4	76.68	13.74	9.58		Yes	Yes	Yes	Yes	2		frozen embryo transfer
1303	7		35	38	6	26.04	21.4692	4	6.4	72.5	83.2	74.78	8.41	16.81		Yes	Yes		No		Yes	frozen embryo transfer
1304	13.76	8.9	29	30	4	21.6	20.5151	7	6.4	138.3	87.7	70.76	16.94	12.3		Yes	Yes	Yes	Yes	1		frozen embryo transfer
1305	6.75	4.02	23	32	4	26.57	33.126	7	3.4	133.8	89.7	80.82	8.87	10.31		Yes	Yes	Yes	Yes	1		frozen embryo transfer
1306	22.9	14.77	37	36	5	20.2	28.6801	4	3	38.2	40.6	31.66	8.96	59.38		Yes	No					frozen embryo transfer
1307	13.22	7.45	38	35	2	23.44	24.4418	3	1.5	104.8	76.3	62.17	14.09	23.74		No	No					frozen embryo transfer
1308	14		31	30	10	21.91	28.7317	2	3	98.2	38.2	19.93	18.3	61.77		No	No					frozen embryo transfer
1309	26.88	12.74	25	25	1	20	25.1429	3	8.6	105.1	71	57.25	13.74	29.01		Yes	Yes	Yes	Yes	1		frozen embryo transfer
1310	32.3		26	27	2	24.8	20.9024	7	5.3	44.81	44.81	30.84	5.14	64.02		Yes	No					frozen embryo transfer
1311	7		30	32	3	23.7	31.0735	3	6	166.5	91.9	73.8	18.11	8.09		Yes	Yes	Yes	Yes	2		frozen embryo transfer
1312	39		29	28	2	18.75	22.6422	5	3.2	7.8	14.6	9.84	4.76	85.4		Yes	Yes	Yes	Yes	1		frozen embryo transfer
1313	32.43		36	34	0.5	19.7	26.4236	9	2.3	66.4	30	22.22	7.73	70.05		No	No					frozen embryo transfer
1314	14.26	4.17	26	27	4	21.3	21.4844	3	1.4	149.2	69	51.4	17.63	30.97		Yes	Yes	Yes	Yes	1		frozen embryo transfer
1315	26.85	8.22	35	35	4	23										No	No					frozen embryo transfer
1316	5.4	4.73	26	25	3	20.45	20.7612	2	4.5	153.1	81.3	66.87	14.47	18.66		Yes	Yes	Yes	Yes	1		frozen embryo transfer
1317	8		42	45	5	23.03	27.6817	7	1.2	155.6	79.6	60	19.59	20.41		No	No					frozen embryo transfer
1318	13.4	6.97	31	33	1	24.22	25.2493	3	6.1	52.5	54.1	44.04	10.09	45.87		Yes	Yes		No			frozen embryo transfer
1319	25.05	3.89	34	37	6	24.34	26.1224	7	3.1	144.81	67.42	49.93	17.49	32.58		Yes	No					frozen embryo transfer
1320	12		37	37	1	22.86		4	9.3	9.1		25	23	52		Yes	Yes	Yes	Yes	2		frozen embryo transfer
1321	9.63	2.3	41	51	3	31.2	24.2123	4	2	41.3	16.3	12.43	3.89	83.68		No	No					frozen embryo transfer
1322	11.1	7.44	34	34	3	22.03	29.7619	4	6.7	54.9	89.3	75.63	13.65	10.72		No	No					frozen embryo transfer
1323	9.14	4.47	30	35	2	23.38	33.4124	4	4.5	53.1	87	63.31	23.67	13.02		Yes	No					frozen embryo transfer
1324	7.97	2.16	34	34	2	19.63	27.6817	3	2.2	162.58	42.97	27.63	15.33	57.04		No	No					frozen embryo transfer
1325	25.05	3.89	34	37	6	24.34	26.1224	7	3.1	144.81	67.42	49.93	17.49	32.58		No	No					frozen embryo transfer
1326	25.02	4.66	34	37	1	22.49	24.7252	8	5.1	128.47	69.63	49.44	20.19	30.37		No	No					frozen embryo transfer
1327	22.71	11.16	30	42	2	24.44	23.8754	3	3.2	82.3	71.4	53.91	17.52	28.57		Yes	Yes		No		Yes	frozen embryo transfer
1328	34.13	0.9	39	58	0.5	18.97	20.6193	10	2	110.9	96.3	85.84	10.48	3.68		No	No					frozen embryo transfer
1329	25.05	3.89	34	36	6	24.34	26.1224	7	3.1	144.81	67.42	49.93	17.49	32.58		No	No			0		frozen embryo transfer
1330	25.05	3.89	33	36	6	24.34	26.1224	7	3.1	144.81	67.42	49.93	17.49	32.58		No	No			0		frozen embryo transfer
1331	25.02	4.66	34	36	1	22.49	24.7252	8	5.1	128.47	69.63	49.44	20.19	30.37		Yes	Yes		No	0	Yes	frozen embryo transfer
1332	13	4.52	37	28	0.92	22.1	22.5981	2	1.6	75.57	59.49	52.18	7.27	40.55		Yes	Yes	Yes	Yes	1		frozen embryo transfer
1333	18.59	10.41	34	33	1	25.6	25.7117	4	4	83.66	70.62	62.56	8.06	29.38		Yes	Yes	Yes	Yes	2		frozen embryo transfer
1334	9.78	15.07	24	26	2	25.39	27.7551	3	2.1	46.34	61.71	56.48	5.23	38.29	13	Yes	Yes	Yes	Yes	1		frozen embryo transfer
1335	9.78	15.07	24	25	2	25.39	27.7551	3	2.1	46.34	61.71	56.48	5.23	38.29		No	No			0		frozen embryo transfer
1336	31.37	6.21	35	36	1										10	No	No			0		frozen embryo transfer
1337	7.37	2.32	28	29	2.17		21.4692	5	4	34	67	55	12	33	12.3	No						frozen embryo transfer
1338	20.99	4.27	27	27	2	21.2	28.7317	3	3	87	78	62	16	22	9	Yes	Yes	Yes	Yes	1		frozen embryo transfer
1339	26.47	11.82	39	41	7	26.3	28.0864	7	6.4	24.6	45	34	11	55		No						frozen embryo transfer
1340	12.76		29	32	7	20.96	17.301	7	5.2	54.7	63.9	42.82	21.11	36.07	8	No	No					frozen embryo transfer

## Sheet: Fresh cycles all data (1638)
Serial number	DFI(%)	HDS(%)	Female age	Male age	Infertility years	Female BMI	Male BMI	Abstinence days	Semen volume	Sperm concentration	Sperm motility	Sperm progressive motility	Sperm nonprogressive motility	Sperm immotility	Intimal thickness	Biochemical pregnancy	Clinical pregnancy	Delivery	Abortion	Live births	Date of transplant	Egg retrieval date	ART Types	ART Types	ART Types （0 IVF 1RICSI 3icsi）
0001	14.58	2.9	26	28	4	30.4	24.3911	4	5.8	39.3	31	12	19	69	15	Yes	Yes	No	Yes		2017-12-14	2017-12-11	fresh cycle	Rescue ICSI	1
0002	20.68	16.76	31	36	2	19.4	28.7197	4	6.5	40.19	54	44	10	46		No					2018-11-02	2018-10-30	fresh cycle	Rescue ICSI	1
0003	4.16	5.18	31	33	6	25.71	23.7228	4	7.7	28.13	47	46	1	53	8.6	No					2019-03-21	2019-03-18	fresh cycle	Rescue ICSI	1
0004	28.08	9.61	30	31	6	27.3	23.8751	3	4	102.04	21	19	2	79	12	Yes	No				2020-07-18	2020-07-15	fresh cycle	Rescue ICSI	1
0005	11.14	9.13	33	37	2	26	25.2595	7	6	60.6	46	42	4	54	10.2	No					2020-07-24	2020-07-21	fresh cycle	Rescue ICSI	1
0006	12.73	12.35	29	29	2	18.4	19.9744	4	4.5	47	78	73	5	22	11	Yes	Yes	Yes		1	2020-10-25	2020-10-22	fresh cycle	Rescue ICSI	1
0007	18.06	7.41	29	27	1	29.7	27.3982	3	5.1	37	32	27	5	68	10.7	No				0	2021-02-13	2021-02-11	fresh cycle	Rescue ICSI	1
0008	42.1	11.44	24	27	2	24.4	24.2123	5	9.6	24.39	17	12	5	83								2019-07-20	fresh cycle	Rescue ICSI	1
0009	29		30	34	2	27.1	25.5102	2	2	38.9	35	23	12	65								2017-12-22	fresh cycle	Rescue ICSI	1
0010	6.93	5.4	30	30	5	22.5	23.1834	5	1.2	57.6	39	36	3	61								2020-01-03	fresh cycle	Rescue ICSI	1
0011	11.35	3.68	34	34	1	23.4	29.7265	5	11.4	78.3	85	75	10	15								2018-02-01	fresh cycle	Rescue ICSI	1
0012	8.91	5.66	37	34	0.25	24.4	21.2245	3	2.1	36.8	23	21	2	77								2019-07-23	fresh cycle	Rescue ICSI	1
0013	29.4	2.78	30	30	1.5	24.4	22.4913	3	4.8	106.8	81	64	17	19	10	Yes	No				2018-04-07	2018-04-01	fresh cycle	Rescue ICSI	1
0014	11.03	4.96	28	28	4		29.7578	3	2.8	53.6	26.9	16.41	10.54	73.05								2016-05-24	fresh cycle	Rescue ICSI	1
0015	25.91	5.57	43	42	4		29.3878	4	1.7	36.7	39	37	2	61								2021-04-08	fresh cycle	Rescue ICSI	1
0016	19.21	3.6	26	26	2	20.3	21.4109	5	6.3	43.85	43	24	19	57								2018-10-12	fresh cycle	Rescue ICSI	1
0017	20.74	9.65	30	34	6	26.6	24.3911	5	5.9	23.26	51	35	16	49								2018-07-27	fresh cycle	Rescue ICSI	1
0018	12.63	11.66	36	34	4	22.7	27.8852	5	3.9	59.36	68	53	15	32								2018-07-06	fresh cycle	Rescue ICSI	1
0019	9.54	5.96	24	27	4	21.2	18.3391	4	4.1	115.2	70	66	4	30								2018-10-13	fresh cycle	Rescue ICSI	1
0020	12.43	7.63	25	25	2	19.1	23.6713	3	3.8	18.1	78	62	16	22								2017-09-03	fresh cycle	Rescue ICSI	1
0021	23.8	16.09	29	30	4	22.9	27.7778	3	9.6	21.63	79	69	10	21								2018-10-18	fresh cycle	Rescue ICSI	1
0022	22		24	25	2	19.4	27.1809	2	2.7	80.7	83	68	15	17								2017-11-04	fresh cycle	Rescue ICSI	1
0023	21.36		30	31	3	22.1	23.5102	6	7.4	153.69	90	73	17	10								2018-05-16	fresh cycle	Rescue ICSI	1
0024	19.49	5.62	31	29	5	26	26.7299	7	3.8	9.7	58	44	14	42								2018-09-08	fresh cycle	Rescue ICSI	1
0025	19.02	4.83	37	38	6	20	22.1453	4	6.3	14.6	26	20	6	74	15	No	No				2016-11-29	2016-11-26	fresh cycle	IVF+Rescue ICSI	1
0026	14.64	3.85	37	38	1	29.1	21.4692	2	4.4	47.6	72	57	15	28	14	No					2018-11-26	2018-11-23	fresh cycle	IVF+Rescue ICSI	1
0027	28.11	6.38	27	29	2	20.2	25.2595	5	2.4	35.5	32	18	14	68	10	Yes	Yes	Yes		1	2018-12-21	2018-12-18	fresh cycle	IVF+Rescue ICSI	1
0028	13.66	5.47	28	28	3	21.3	22.4712	4	4.7	13.8	34	30	4	66		Yes	Yes	No	Yes		2018-12-30	2018-12-27	fresh cycle	IVF+Rescue ICSI	1
0029	12.11	9.35	31	31	2	21.5	19.8407	4	11	12.6	61	58	3	39	7.4	Yes	Yes	No	Yes		2018-12-30	2018-12-27	fresh cycle	IVF+Rescue ICSI	1
0030	20.4	7.1	31	32	3.08	22.8	25.0593	3	4.9	8.5	39	37	2	61	13	No					2019-04-27	2019-04-24	fresh cycle	IVF+Rescue ICSI	1
0031	17.56	5.96	29	30	7	20.7	21.7181	5	2.6	50.2	8	6	2	92	14	No					2019-07-28	2019-07-25	fresh cycle	IVF+Rescue ICSI	1
0032	10.33	5.23	26	26	7	22.4	29.321	5	3.6	73.6	72	67	5	28	15	Yes	Yes	Yes		1	2019-08-05	2019-08-01	fresh cycle	IVF+Rescue ICSI	1
0033	9.83	4.66	28	32	2	19.5	25.9259	7	3.8	123.5	34	31	3	66	6.8	No					2019-09-06	2019-09-03	fresh cycle	IVF+Rescue ICSI	1
0034	10.44	5.32	40	43	9	19.6	25.7959	6	0.5	79.4	14	10	4	86	14	Yes	Yes	Yes		2	2019-09-12	2019-09-09	fresh cycle	IVF+Rescue ICSI	1
0035	50.31	5.04	24	29	3.08	20.3	32.4905	7	2.6	34.5	28	26	2	72	9.9	No					2019-10-01	2019-09-28	fresh cycle	IVF+Rescue ICSI	1
0036	14.14	7.27	32	31	2.25	20.2	27.5134	4	4.4	32.5	45	44	1	55	12	No					2019-11-08	2019-11-05	fresh cycle	IVF+Rescue ICSI	1
0037	42.32	3.59	28	28	3	19.3	19.5918	6	2	126.4	28	24	4	72	12.7	Yes	No				2019-11-23	2019-11-20	fresh cycle	IVF+Rescue ICSI	1
0038	19.17	4.2	30	47	2	20.1	25.3515	4	2.1	38	15	11	4	85	9.8	Yes	Yes	No	Yes		2019-12-12	2019-12-09	fresh cycle	IVF+Rescue ICSI	1
0039	34.74	5.75	43	47	3	33.2	23.4375	6	3	71.2	40	38	2	60	10.6	No					2019-12-31	2019-12-28	fresh cycle	IVF+Rescue ICSI	1
0040	18.18	10.35	29	30	7	22.9	20.0617	7	3.2	151.1	67	63	4	33	12.6	Yes	Yes	Yes		1	2020-06-24	2020-06-21	fresh cycle	IVF+Rescue ICSI	1
0041	21.08	12.51	29	29	5	20.2	20.9024	3	3.8	59.8	54	51	3	46	15	No					2020-06-27	2020-06-25	fresh cycle	IVF+Rescue ICSI	1
0042	14.53	10.18	32	31	2	24	27.0641	3	5.2	44.4	26	25	1	74	14.3	Yes	Yes	No	Yes		2020-07-17	2020-07-14	fresh cycle	IVF+Rescue ICSI	1
0043	14.02	6.68	28	30	5	20.4	21.4619	4	2.5	116.5	39	34	5	61	7.7	No					2020-07-23	2020-07-20	fresh cycle	IVF+Rescue ICSI	1
0044	21.27	29.28	24	32	2	24.5	26.1962	2	3.4	21.4	44	44	0	56	12	Yes	Yes	Yes		2	2020-08-13	2020-08-10	fresh cycle	IVF+Rescue ICSI	1
0045	6.45	4.29	37	37	2	22.8	28.4055	3	4.5	28.7	71	69	2	29	13	No					2020-08-31	2020-08-28	fresh cycle	IVF+Rescue ICSI	1
0046	9.64	14.41	28	29	1	20.7	25.565	4	5	104.3	62	60	2	38	18	Yes	Yes	Yes		2	2020-10-19	2020-10-16	fresh cycle	IVF+Rescue ICSI	1
0047	45	10	26	27	1	21.9	21.0498	3	3.6	16.4	46	42	4	54	12.6	No				0	2020-12-04	2020-12-01	fresh cycle	IVF+Rescue ICSI	1
0048	15.57	6.61	26	31	5	24.1	26.6436	4	2.8	53.7	34	31	3	66	10	Yes	Yes	Yes		2	2020-12-29	2020-12-26	fresh cycle	IVF+Rescue ICSI	1
0049	14.72	5.66	25	29	5	24.2	22.4913	5	3.7	64.2	69	63	6	31	12	Yes	Yes	Yes		2	2021-02-27	2021-02-24	fresh cycle	IVF+Rescue ICSI	1
0050	27.74	4.97	27	32	2	27.2	18.3058	7	4.7	40.8	20	16	4	80								2021-02-16	fresh cycle	IVF+Rescue ICSI	1
0051	8.37	9.18	24	26	3	29.5	24.4898	5	4.9	15.7	21	19	2	79								2020-04-23	fresh cycle	IVF+Rescue ICSI	1
0052	17.98	4.81	29	30	2	23.1	26.5118	5	4	72.2	22	11	11	78								2020-11-05	fresh cycle	IVF+Rescue ICSI	1
0053	23.81	7.72	30	30	2	21.2	20.7612	3	3.4	14.5	23	22	1	77								2019-07-16	fresh cycle	IVF+Rescue ICSI	1
0054	27.09	4.81	27	30	3	24.4	25.3906	7	2.8	49.2	27	16	11	73								2019-01-07	fresh cycle	IVF+Rescue ICSI	1
0055	36.76		32	33	4	22.3	25.6402	3	1.6	2.7	29	19	10	71								2016-07-28	fresh cycle	IVF+Rescue ICSI	1
0056	24.18	15.19	24	28	4	21.6	28.7317	4	1.5	28.3	30	30	0	70								2019-12-23	fresh cycle	IVF+Rescue ICSI	1
0057	15.24	4.94	29	29	0.67	20	24.7252	4	4.5	16.8	34	30	4	66								2020-06-10	fresh cycle	IVF+Rescue ICSI	1
0058	13.36	4.76	28	28	1	27.2	28.6801	4	5	38.2	35	28	7	65								2020-10-20	fresh cycle	IVF+Rescue ICSI	1
0059	18.48	11.58	28	30	5	23	26.1224	3	2.2	40.1	35	33	2	65								2019-12-13	fresh cycle	IVF+Rescue ICSI	1
0060	37.09	8.1	25	25	4	20.8	17.6327	4	5.7	24.1	36	28	8	64								2021-02-06	fresh cycle	IVF+Rescue ICSI	1
0061	11.99	4.77	28	28	3	23.9	32.9507	7	3.8	119.7	37	30	4	65								2019-09-06	fresh cycle	IVF+Rescue ICSI	1
0062	3.82	3.57	36	33	14	27.3	28.7356	7	2.4	101.1	38	35	3	62								2019-08-08	fresh cycle	IVF+Rescue ICSI	1
0063	15.53	25.37	29	27	5	19.8	23.4586	4	2.7	25.8	40	37	3	60								2019-10-15	fresh cycle	IVF+Rescue ICSI	1
0064	25.6	5.03	26	25	3.33	22.1	30.8642	2	3.3	56.47	41	39	2	59								2019-07-12	fresh cycle	IVF+Rescue ICSI	1
0065	8.2	5.23	27	28	3	26.8	25.0593	4	3.5	44.3	44	43	1	56								2019-11-18	fresh cycle	IVF+Rescue ICSI	1
0066	8.01	5.09	26	26	2	21.5	21.6049	2	3.6	19	51	43	8	49								2020-05-26	fresh cycle	IVF+Rescue ICSI	1
0067	25.77	10.8	27	26	3	24.4	24.8792	3	4	25.5	52	50	2	48								2020-07-27	fresh cycle	IVF+Rescue ICSI	1
0068	17.94	8.97	28	30	0.5	23.4	23.939	3	3.5	52.5	54	35	24	41								2019-09-04	fresh cycle	IVF+Rescue ICSI	1
0069	26.24	6.82	29	29	4	23.5	28.3737	5	3.4	31.4	55	39	16	45								2018-09-14	fresh cycle	IVF+Rescue ICSI	1
0070	10.38	7.03	28	26	4	25.6	22.8571	3	3	17.33	57	55	2	43								2019-07-07	fresh cycle	IVF+Rescue ICSI	1
0071	16.57	8.04	27	25	1	20.4	25.3086	3	4.1	34.2	59	47	12	41								2020-10-20	fresh cycle	IVF+Rescue ICSI	1
0072	25.87	7.39	27	34	3.58	24.4	26.1224	3	10	18.9	64	58	6	36								2019-10-24	fresh cycle	IVF+Rescue ICSI	1
0073	2.89	3.55	30	32	2.75	22.6	26.8274	4	3.4	82.1	65	60	5	35								2019-11-24	fresh cycle	IVF+Rescue ICSI	1
0074	5.87	5.61	32	31	9	25.7	24.9135	3	3.3	110.4	67	62	5	33								2019-06-06	fresh cycle	IVF+Rescue ICSI	1
0075	18.28	4.94	27	31	2	26.9	22.0932	2	4	107.7	77	74	3	23								2019-06-13	fresh cycle	IVF+Rescue ICSI	1
0076	17.6	18.63	29	29	4	22	26.5731	3	6.8	48.1	80	77	3	20								2019-07-04	fresh cycle	IVF+Rescue ICSI	1
0077	11.01	14.6	40	39	2	26	24.2123	7	8.6	32	81	79	2	19								2020-06-14	fresh cycle	IVF+Rescue ICSI	1
0078	7.61	4.51	29	29	3	19.8	27.1664	4	3.3	22.5	33	31	2	67								2019-10-01	fresh cycle	IVF+Rescue ICSI	1
0079	3.75	8.85	30	30	9	27.5	20.202	7	5.7	160.4	73	70	3	27								2019-07-16	fresh cycle	IVF+Rescue ICSI	1
0080	24.43	9.17	27	30	1	31.1	31.1419	4	6.6	53.2	29	25	4	71	12	No					2019-07-26	2019-07-24	fresh cycle	IVF+Late ICSI	1
0081	21.95	6.41	28	29	3	19.8	25.2595	3	4	15.5	19	14	5	81								2016-07-13	fresh cycle	IVF+Late ICSI	1
0082	20.45	19.13	30	29	4.5	25.1	29.8606	2	2.7	45.9	26	20	6	74								2019-06-22	fresh cycle	IVF+Late ICSI	1
0083	15.68	14.68	28	28	1	24.2	21.7181	5	7.9	25.6	32	8	24	68								2018-01-21	fresh cycle	IVF+Late ICSI	1
0084	32.54	6.32	28	30	5	24	30.6148	3	4.2	35.7	42.9	32.36	10.56	57.08								2016-05-10	fresh cycle	IVF+Late ICSI	1
0085	13.34	9.47	35	37	2	18.2		3	3.6	47.4	48	46	2	52								2020-06-15	fresh cycle	IVF+Late ICSI	1
0086	6.32	7.2	30	31	2.75	21.5	23.6713	4	4.5	38.9	55	51	4	45								2018-10-11	fresh cycle	IVF+Late ICSI	1
0087	20.04	4.44	33	42	7	20.8	20.5499	7	4.9	129.8	57	38	19	43								2018-05-21	fresh cycle	IVF+Late ICSI	1
0088	19.49		27	31	3	24.65	20.7967	3	2.4	71.45	69.9	61.54	8.35	30.11								2016-08-22	fresh cycle	IVF+Late ICSI	1
0089	10.05	10.52	22	28	3	23.3	18.0697	5	1.6	99.8	51	48	3	49								2019-07-29	fresh cycle	IVF+Late ICSI	1
0090	15.88	7.79	31	31	5	21.1	23.7387	5	1.7	82.5	3	3	0	97	13	No				0	2020-12-21	2020-12-18	fresh cycle	IVF+ICSI
0091	45.56	1.6	29	30	4	18.1	25.9516	4	6	7.3	11	8	3	89								2018-04-12	fresh cycle	IVF+ICSI
0092	31.37	6.21	34	35	1	20.45	18.5911	4	4.6	16.7	47.33	22.11	25.19	52.7	10	No	No				2009-09-07	2009-09-04	fresh cycle	IVF	0
0093	9.27	4.94	29	35	8	19.72	25.6489	4	1.2	76.93	63.36	56.28	7.08	36.64	10	Yes	Yes	Yes		1	2015-02-14	2015-02-11	fresh cycle	IVF	0
0094	7.85	8.69	41	45	9		23.6713	7	1	186.28	32.46	15.79	16.67	67.54	15	Yes	Yes	No	Yes	0	2015-06-30	2015-06-28	fresh cycle	IVF	0
0095	10.28	10.54	36	31	7	26.17	21.4692	7	3.7	29.2	78.5	71.32	7.17	21.51	10	No	No			0	2015-10-31	2015-10-29	fresh cycle	IVF	0
0096	6.61	7.2	29	30	6	21.83	23.597	7	7.8	62.81	58	33	25	42	13	No	No			0	2015-12-11	2015-12-08	fresh cycle	IVF	0
0097	9.9	2.68	37	34	4	17.97	24.2215	5	4.5	116.8	86.7	74.45	12.23	13.32	14	No	No				2016-05-06	2016-05-03	fresh cycle	IVF	0
0098	13.76	8.9	29	29	4	21.6	20.5151	7	6.4	138.3	87.7	70.76	16.94	12.3	9	No	No				2016-05-15	2016-05-12	fresh cycle	IVF	0
0099	3.27	4.17	28	28	4	16.53	29.3848	3	2.4	177.4	90.4	76.68	13.74	9.58	15	No	No				2016-05-18	2016-05-15	fresh cycle	IVF	0
0100	50.04	4.95	38	40	2	22	26.5285	10	1.3	118.1	32.3	17.67	14.67	67.66	12	No	No				2016-06-04	2016-06-01	fresh cycle	IVF	0
0101	7.7	4.01	25	24	2	19.5	24.4898		2.9	14.21	25.8	9.7	16.1	74.2	10	No	No				2016-06-20	2016-06-17	fresh cycle	IVF	0
0102	7.85	8.69	42	46	9		23.6713	8	1.2	101.9	51	30	21	49	12	No	No				2016-07-16	2016-07-14	fresh cycle	IVF	0
0103	15.68	3.1	39	40	1		22.4913	2	2.5	47	61	52	9	39	12	Yes	Yes	Yes		1	2016-07-26	2016-07-23	fresh cycle	IVF	0
0104	10	25	26	26	3	22.86	22.5981	4	5	25.5	67.6	49.18	18.44	32.38	10	Yes	Yes	No			2016-08-04	2016-08-01	fresh cycle	IVF	0
0105	7.03	8.5	36	38	4	22.4	28.075	3	6	45.7	55	42	13	45	8	No	No				2016-08-29	2016-08-26	fresh cycle	IVF	0
0106	10.21	7.51	38	39	5	19.9	22.5981	7	5.9	109.2	73	53	20	27	15	Yes	Yes	Yes		1	2016-09-09	2016-09-06	fresh cycle	IVF	0
0107	18.43	10.42	37	37	10	22.1	23.8367	5	8.2	79.1	57	40	17	43	8	No	No				2016-09-10	2016-09-07	fresh cycle	IVF	0
0108	9.08	7.96	25	30	2	27.3	29.3878	3	3.6	77.22	74.8	62.32	12.47	25.21	11	No	No				2016-10-24	2016-10-21	fresh cycle	IVF	0
0109	15.02	7.12	37	37	6	22.8	27.7323	7	2.9	84.2	49	29	20	51		No	No				2016-11-29	2016-11-26	fresh cycle	IVF	0
0110	12.32	8.23	34	33	8	19.5	20.2812	5	7.3	107.9	85	58	27	15	13	Yes	Yes	Yes		1	2016-12-13	2016-12-10	fresh cycle	IVF	0
0111	5.51	3.32	31	32	2	17.8	23.6614	4	3	83.7	64	51	13	36	14	Yes	Yes	Yes		1	2016-12-14	2016-12-11	fresh cycle	IVF	0
0112	5.16		30	28	3	21	22.9854	4	3	93.1	86	74	12	14	9	No	No				2017-03-23	2017-03-20	fresh cycle	IVF	0
0113	10.18	7.12	38	37	6	22.8	27.7323	2	3.4	124.8	75	49	26	25	9	Yes	Yes	Yes		1	2017-03-24	2017-03-21	fresh cycle	IVF	0
0114	26.17	7.76	34	31	4	22	23.2254	3	5.3	73.3	51	38	13	49	8	Yes	Yes	Yes		1	2017-04-03	2017-03-31	fresh cycle	IVF	0
0115	27.96	6.59	41	44	4	23.73	23.6614	3	2.1	89.4	64	48	16	36	7	No	No				2017-04-03	2017-04-01	fresh cycle	IVF	0
0116	9.7	10.82	29	33	6	29.8	22.4913	10	7.2	118.8	71.35	59.32	12.03	28.65	14	No	No				2017-04-03	2017-04-01	fresh cycle	IVF	0
0117	5.05	5.67	34	33	6		29.4029	3	4.9	97	70	56	14	30	14	No	No				2017-04-06	2017-04-03	fresh cycle	IVF	0
0118	5.25	5.62	26	27	4	24	23.6614	5	2.8	390	87	68	19	13	20	Yes	Yes	Yes		1	2017-04-08	2017-04-05	fresh cycle	IVF	0
0119	23.44	2.7	29	26	3	25.7	32.6531	3	5.1	31.53	67	61	6	33	5	No	No				2017-04-15	2017-04-12	fresh cycle	IVF	0
0120	7.03	8.5	37	39	4	22.4	28.075	3	6	45.7	55	42	13	45	9	No	No				2017-04-22	2017-04-19	fresh cycle	IVF	0
0121	2.83		24	25	2	19.5	27.4286	4	2.5	63.4	81	76	5	19	8	No	No				2017-04-22	2017-04-19	fresh cycle	IVF	0
0122	16.42	7.08	36	35	11	22.4	23.4568	5	5.7	79.6	60	44	16	40		No	No				2017-04-24	2017-04-21	fresh cycle	IVF	0
0123	11.66	7.51	31	32	4	26.7	24.5351	7	2.8	135.87	91	67	24	9	14	Yes	Yes	No	Yes		2017-04-27	2017-04-24	fresh cycle	IVF	0
0124	15.11	3.59	32	51	4	27.2	18.1138	5	5	67.8	53	35	18	47		Yes	No				2017-05-08	2017-05-05	fresh cycle	IVF	0
0125	8.72		41	50	5	23	28.306	6	2.4	172	78	46	32	22		Yes	Yes	No	Yes		2017-05-18	2017-05-15	fresh cycle	IVF	0
0126	6.28	5.45	41	42	6	41.4	24.3025	6	3.8	97.4	91	73	18	9	11	No	No				2017-05-20	2017-05-17	fresh cycle	IVF	0
0127	11.69	2.19	32	49	4	19.1	25.9516	7	4.9	97.4	64	46	18	36	10	Yes	No				2017-05-31	2017-05-28	fresh cycle	IVF	0
0128	12.28	2.72	32	31	1	23.4	21.2245	4	3.6	165.9	78	57	21	22		No					2017-06-02	2017-05-30	fresh cycle	IVF	0
0129	12.26	4.43	43	44	1	24.4	19.7822	3	5	132	79	65	14	21	8	No					2017-06-03	2017-05-31	fresh cycle	IVF	0
0130	8.09	3.47	44	49	1	19.8	23.1481	3	1.6	212.6	38	24	14	62	7.5	No					2017-07-12	2017-07-10	fresh cycle	IVF	0
0131	12.64	3.74	37	37	4	21.9	24.4898	3	4.9	104.28	72	52	20	28	15	No					2017-07-21	2017-07-18	fresh cycle	IVF	0
0132	14.05	2.81	25	26	3	19.6	23.5883	4	3.2	108.45	93	78	15	7	10	No					2017-08-09	2017-08-06	fresh cycle	IVF	0
0133	10.19	6.67	33	43	11	19.7	21.7993	7	3.3	93.69	19	1	8	81	18	No					2017-10-14	2017-10-11	fresh cycle	IVF	0
0134	22.46	2.46	28	28	3	19.6	22.5878	5	5.3	91	48	31	17	52	8	Yes	Yes	Yes		1	2017-10-23	2017-10-20	fresh cycle	IVF	0
0135	40.73	6.6	24	28	4	21.2	26.1224	7	6.9	84.23	50	31	19	50	9	No					2017-12-19	2017-12-14	fresh cycle	IVF	0
0136	47		37	48	3	18.8	20.2865	4	6.6	37.9	62	55	7	38	8	Yes	Yes	No		0	2017-12-22	2017-12-19	fresh cycle	IVF	0
0137	9.38		28	26	3	23.7	22.6757	2	0.9	19.3	42	29	13	58		Yes	Yes	Yes		1	2017-12-28	2017-12-26	fresh cycle	IVF	0
0138	9.04	9.79	28	28	3	19.9	23.3556	3	3.9	29.6	51	26.6	17	56.4	10	No					2018-01-02	2017-12-30	fresh cycle	IVF	0
0139	25.6	9.6	27	28	2	24.9	17.3589	4	7	54.79	58	46	12	42	12	No					2018-01-09	2018-01-04	fresh cycle	IVF	0
0140	26.9	5.31	33	34	5	15.24	34.4753	2	4	58.89	39.7	34.13	5.6	60.27	16	Yes	No				2018-01-11	2018-01-08	fresh cycle	IVF	0
0141	45.89	4.07	40	41	2	21.2	27.3797	7	3.9	75.1	22	14	8	78	8.8	No					2018-01-13	2018-01-11	fresh cycle	IVF	0
0142	15.33	11.12	27	29	3	21.9	27.7447	7	7.4	87.8	70	56	14	30	11	No					2018-01-26	2018-01-24	fresh cycle	IVF	0
0143	18.05	9.69	31	39	10	24.1	25.6055	3	6.8	69.8	77	60	17	23	13	Yes	Yes	No	Yes		2018-01-29	2018-01-26	fresh cycle	IVF	0
0144	13.04	10.18	31	30	7	24.6	27.7778	4	3.8	70.38	68	48	20	32	11	No					2018-03-24	2018-03-22	fresh cycle	IVF	0
0145	14.88	2.99	31	30	3	23.2	24.3375	5	5.9	153.69	76	51	25	24	15	Yes	Yes	No	Yes		2018-03-24	2018-03-22	fresh cycle	IVF	0
0146	10.67		26	29	2	21.5	21.7993	3	3.7	44.5	66	48	18	34	10.2	Yes	Yes	Yes		1	2018-04-04	2018-04-02	fresh cycle	IVF	0
0147	11.58	5.15	29	32	4	19.5	26.2346	5	5.4	50.8	47	35	12	53	12.6	Yes	Yes	Yes		1	2018-04-09	2018-04-06	fresh cycle	IVF	0
0148	14.14	3.04	26	28	1	27.3	26.1224	2	9.7	97.7	81	72	9	19	7.8	Yes	No				2018-04-10	2018-04-07	fresh cycle	IVF	0
0149	24.05	16.54	28	28	3		24.2215	3	5.9	79.4	85	75	10	15	14	Yes	No				2018-04-10	2018-04-07	fresh cycle	IVF	0
0150	26.54	9.37	27	27	3		26.1962	3	5.3	22.5	39	25	14	61		No					2018-04-12	2018-04-09	fresh cycle	IVF	0
0151	26.26		31	31	4	29.4	23.6713	4	6.5	19.57	24	16	8	76	12	No					2018-04-13	2018-04-10	fresh cycle	IVF	0
0152	9.83	4.79	27	27	2	21.1	25.9701	4	5.6	138.45	77	49	28	23	13.5	Yes	Yes	No	Yes		2018-04-16	2018-04-13	fresh cycle	IVF	0
0153	38.44		30	28	0.5		28.7347	5	3.8	54.7	53	38	15	47	12	Yes	Yes	Yes		1	2018-04-19	2018-04-16	fresh cycle	IVF	0
0154	6.36	5.93	24	26	2	17.8	24.0238	4	7.8	63.1	81	70	11	19	15	Yes	Yes	No			2018-04-21	2018-04-19	fresh cycle	IVF	0
0155	11.46	5.73	28	28	2	20.4	17.7557	28	7.8	122.6	86	70	16	14		No					2018-04-28	2018-04-26	fresh cycle	IVF	0
0156	14.55	5.19	29	28	4	22.8	27.1314	4	5.2	109.1	85	70	15	15	11	No					2018-05-03	2018-04-30	fresh cycle	IVF	0
0157	6.05	6.37	26	28	2		32.0503	8	4.7	27.9	68	42	26	32		Yes	Yes	Yes		1	2018-05-08	2018-05-05	fresh cycle	IVF	0
0158	21.98	5.59	32	34	7	21.1	24.4857	6	4.6	97.5	76	63	13	24	11	Yes	Yes	Yes		2	2018-05-24	2018-05-21	fresh cycle	IVF	0
0159	15.77	4.58	34	31	4.5	21.5	30.3233	4	6.6	78.5	62	46	16	38	16	No					2018-05-30	2018-05-27	fresh cycle	IVF	0
0160	8.83		30	26	2		31.2809	3	6.6	160.6	93	74	19	5	10.5	No					2018-05-30	2018-05-27	fresh cycle	IVF	0
0161	10		30	31	1	18.4	28.3848	3	4.2	111.3	69	50	19	31	11	Yes	No				2018-05-31	2018-05-28	fresh cycle	IVF	0
0162	51.59	6.35	31	32	3	25.4	21.2585	3	6.8	32.8	51	37	14	49	9	No					2018-06-13	2018-06-10	fresh cycle	IVF	0
0163	47		38	48	0.5	18.8	20.2865	4	6.6	37.9	62	55	7	38	9	No					2018-06-16	2018-06-14	fresh cycle	IVF	0
0164	21.93	9.03	25	29	1	19.5	28.7317	3	3.9	37.2	51	30	21	49	7	No					2018-06-20	2018-06-17	fresh cycle	IVF	0
0165	10.33	2.76	32	27	1	23	27.102	7	6.3	97.2	52	34	18	48	12	No					2018-06-21	2018-06-18	fresh cycle	IVF	0
0166	6.88	4.48	29	27	2		21.2228	3	3.7	127.1	83	64	19	17	9	Yes	Yes	No	Yes		2018-06-21	2018-06-18	fresh cycle	IVF	0
0167	26.35	3.13	48	49	3	25.7	28.0816	2	1.5	122.9	82	67	15	18	11	Yes	No				2018-06-26	2018-06-23	fresh cycle	IVF	0
0168	9.76	7.84	39	42	13	23.4	24.4646	2	2.5	94.8	89	75	14	11	16	No					2018-06-26	2018-06-23	fresh cycle	IVF	0
0169	12.15	3.34	26	30	2	24	22.694	5	3.7	45.4	51	36	15	49	14	No					2018-06-28	2018-06-25	fresh cycle	IVF	0
0170	17.11	6.19	29	30	2	18.8	33.2085	2	3.3	27.11	50	39	11	50	9	No					2018-07-09	2018-07-06	fresh cycle	IVF	0
0171	9.13	3.85	25	27	2	27	22.7244	4	3	98.8	64	40	24	36	10.5	Yes	Yes	Yes		1	2018-07-20	2018-07-17	fresh cycle	IVF	0
0172	22.3	3.67	34	34	4	19.8	29.3878	2	6.8	28.8	72	59	13	28	11.8	No					2018-07-21	2018-07-19	fresh cycle	IVF	0
0173	17.44	4.51	38	41	2	25	24.6181	6	3.4	132.2	71	53	18	29	12	No					2018-07-30	2018-07-25	fresh cycle	IVF	0
0174	20.98	2.95	34	30	3		25.3515	2	2.2	4.8	45	43	2	55	10	Yes	Yes	No	Yes		2018-07-31	2018-07-28	fresh cycle	IVF	0
0175	13.86	5.42	30	34	5	19.1	25.7371	3	6.1	127.7	88	72	16	12	10	Yes	Yes	Yes		1	2018-08-04	2018-08-01	fresh cycle	IVF	0
0176	11.94	4.7	28	32	2	19.9	32.4886	5	3.2	46.8	77	67	10	23	10	Yes	Yes	Yes		1	2018-08-09	2018-08-06	fresh cycle	IVF	0
0177	15.57	4.17	38	31	1	20.8	19.2653	4	2.8	281.7	52	38	14	48	17	No					2018-08-10	2018-08-07	fresh cycle	IVF	0
0178	22.9	4.77	34	35	3	29	24.4898	4	8.9	24	54	51	3	46	13	Yes	No				2018-08-18	2018-08-15	fresh cycle	IVF	0
0179	24.51	10.21	28	30	2.5	21	20.2865	2	1.5	29.4	63	53	10	37	11	No					2018-08-22	2018-08-19	fresh cycle	IVF	0
0180	10.67	4.4	28	28	2	20	24.9649	3	4.5	60.96	43	33	10	57	7	Yes	Yes	Yes		2	2018-08-23	2018-08-20	fresh cycle	IVF	0
0181	20.85	4.99	39	43	5.83	23.44	26.6749	4	3.8	44.6	47	44	3	53	10	No					2018-08-23	2018-08-20	fresh cycle	IVF	0
0182	28.61	6.02	30	31	2	16.9	24.1633	3	3.6	70.1	54	52	2	46	15	Yes	Yes	Yes		1	2018-08-27	2018-08-24	fresh cycle	IVF	0
0183	16.25	3.53	33	32	1	22.4	29.3776	2	2.1	66.3	54	52	2	46	16	Yes	Yes	Yes		1	2018-09-01	2018-08-29	fresh cycle	IVF	0
0184	26.1	2.72	27	25	4	20.2	26.3958	5	4.9	102.5	56	29	27	44	10	No					2018-09-01	2018-08-29	fresh cycle	IVF	0
0185	34.72	12.44	29	32	4	18.6	23.9395	5	8.5	90.8	63	49	14	37	11.5	Yes	Yes	Yes		2	2018-09-01	2018-08-30	fresh cycle	IVF	0
0186	20.91	8.71	25	23	9	19.5	26.8274	3	6.4	48.7	56	38	18	44	14	Yes	Yes	Yes		2	2018-09-10	2018-09-07	fresh cycle	IVF	0
0187	10.18	4.39	32	35	3	22.9	28.3737	4	4.3	76.4	69	55	14	31	12	Yes	Yes	Yes		1	2018-09-11	2018-09-08	fresh cycle	IVF	0
0188	22.33	5.45	28	28	2	21.1	24.4898	3	4.5	37.2	73	57	16	27	15	Yes	Yes	Yes		2	2018-09-15	2018-09-13	fresh cycle	IVF	0
0189	11.59	6.19	32	33	2	24.5	27.7778	3	1	101.9	73	58	15	27	11.6	Yes	Yes	Yes		2	2018-09-19	2018-09-16	fresh cycle	IVF	0
0190	9.42	1.62	34	36	4	23	18.6851	4	5.6	28.2	55	53	2	45	15.6	Yes	Yes	Yes		1	2018-09-22	2018-09-20	fresh cycle	IVF	0
0191	11.69	12.53	30	30	2.5	17.6	21.7993	3	3.5	111.98	73	36	37	27	10	No					2018-09-26	2018-09-23	fresh cycle	IVF	0
0192	26.33	6.23	25	31	2	20.9	21.7051	4	4.2	23.4	44	41	3	56	11	No					2018-09-27	2018-09-24	fresh cycle	IVF	0
0193	16.35		31	37	5	25.1	28.959	3	4	66.4	66	48	18	34	15	Yes	Yes	Yes		1	2018-09-27	2018-09-24	fresh cycle	IVF	0
0194	15.84	6.41	43	43	1	23.7	24.8016	3	3.2	72.2	71	52	19	29	10	No					2018-09-30	2018-09-28	fresh cycle	IVF	0
0195	25.72	8.12	26	29	4	31	27.3982	5	4	146.3	92	76	16	8	10	No					2018-10-05	2018-10-02	fresh cycle	IVF	0
0196	9.48	5.94	26	26	2	22.2	22.0932	5	3.1	51.8	66	48	18	34	9	No					2018-10-12	2018-10-09	fresh cycle	IVF	0
0197	37.06	2.85	35	36	4	24.1	23.03	5	1.8	141.6	33	25	8	67	14.4	No					2018-10-14	2018-10-11	fresh cycle	IVF	0
0198	3.97	4.49	31	32	5	21.2	22.6757	3	4.4	85.15	70	48	22	30	12.3	No					2018-10-15	2018-10-12	fresh cycle	IVF	0
0199	10.41	8.94	21	28	1	21.5	22.6474	4	5.6	127.4	52	46	6	48	11	No					2018-10-16	2018-10-13	fresh cycle	IVF	0
0200	7.02	8.5	27	28	3.5	30.9	19.487	3	5.4	67.7	83	71	12	17		No					2018-10-19	2018-10-17	fresh cycle	IVF	0
0201	5.75	4.73	22	25	3	17.6	22.9854	7	5.9	53.9	30	27	3	70	15	Yes	Yes	No	Yes		2018-10-23	2018-10-20	fresh cycle	IVF	0
0202	2.15	2.71	37	39	2	22.2	24.6181	4	7.8	78.3	62	60	2	38		Yes	Yes	Yes		1	2018-10-26	2018-10-23	fresh cycle	IVF	0
0203	12.56	10.25	31	34	5	18	18.937	3	5.2	63.7	79	74	5	21	10	No					2018-11-06	2018-11-03	fresh cycle	IVF	0
0204	42.32	5.8	28	31	2	23.7	18.6851	9	5.1	162.36	55	28	27	45		Yes	Yes	Yes		1	2018-11-10	2018-11-07	fresh cycle	IVF	0
0205	7.22	3.7	27	29	2	24.3	23.6713	2	2	28.9	30	28	2	70	15	No					2018-11-12	2018-11-09	fresh cycle	IVF	0
0206	17.19	6.11	32	31	5	23.9	18.3768	4	1.2	131.9	12	10	2	88		Yes	Yes	Yes		1	2018-11-16	2018-11-13	fresh cycle	IVF	0
0207	10.83	2.38	43	37	2	24.2	20.9877	3	5.8	122.57	78	74	4	22	14	No					2018-11-19	2018-11-16	fresh cycle	IVF	0
0208	20.21	21.93	24	26	3	24.7	23.6713	6	4.4	56.8	72	70	2	28	12.8	Yes	Yes	Yes		2	2018-11-20	2018-11-15	fresh cycle	IVF	0
0209	4.89	7.75	23	27	3	25.6	22.4088	4	2.5	34.5	45	42	3	55	14	No					2018-11-26	2018-11-23	fresh cycle	IVF	0
0210	32.41	9.81	28	29	2	25.4	23.03	4	7.3	77.33	46	34	12	54	18	No					2018-11-29	2018-11-26	fresh cycle	IVF	0
0211	19.71	15.72	35	34	2	22.3	21.9723	3	8.6	37.11	68	53	15	32	14	No					2018-12-05	2018-12-02	fresh cycle	IVF	0
0212	19.32	9.57	32	33	3	20.7	28.7319	3	3.7	26.7	43	40	3	57	15	Yes	Yes	Yes		1	2018-12-06	2018-12-03	fresh cycle	IVF	0
0213	32.39	3.46	34	34	4	19.7	25.4694	5	10	53.1	64	62	2	36	14	Yes	Yes	Yes		2	2018-12-07	2018-12-04	fresh cycle	IVF	0
0214	17.98		30	31	4	20.8		7	4.7	131.55	46	36	10	54	12	Yes	Yes	Yes		2	2018-12-09	2018-12-06	fresh cycle	IVF	0
0215	7.8	5.65	29	29	3	23.4	21.2953	3	2	46.5	46	42	4	54	11.6	Yes	Yes	Yes		1	2018-12-09	2018-12-06	fresh cycle	IVF	0
0216	6.87	4.09	28	29	4	24.2	28.3447	4	4.1	65.46	76	65	11	24	11.3	Yes	Yes	Yes		1	2018-12-19	2018-12-16	fresh cycle	IVF	0
0217	13.82	3.14	33	31	6	19	26.7949	5	7.1	98.5	66	57	9	34	12.7	Yes	No				2018-12-25	2018-12-22	fresh cycle	IVF	0
0218	17.45	4.86	32	32	1	24.4	18.8092	4	1.5	53.6	39	24	15	61		No					2018-12-29	2018-12-26	fresh cycle	IVF	0
0219	31.58	6.91	29	27	3	22.2	21.1073	6	6.2	49.4	27	24	3	73	7	No					2018-12-31	2018-12-28	fresh cycle	IVF	0
0220	27.39	5.47	34	36	2	20	20.3383	2	3.6	136.4	63	58	5	37	10	Yes	Yes	Yes		1	2019-01-05	2019-01-02	fresh cycle	IVF	0
0221	10.52	2.63	24	27	3	18.4	17.9688	5	8.5	43.64	38	36	2	62	12	Yes	Yes	Yes		1	2019-01-13	2019-01-10	fresh cycle	IVF	0
0222	34.44	5.18	36	35	4	17.5	21.7994	4	7	72.84	44	42	2	56	14.7	No					2019-01-13	2019-01-10	fresh cycle	IVF	0
0223	20.59	3.43	35	39	5	22.4	24.8016	5	9.9	58	64	46	18	36	11.3	Yes	Yes	Yes		1	2019-01-14	2019-01-11	fresh cycle	IVF	0
0224	22.71	11.16	32	45	2	24.44	23.8754	2	2.6	107.8	69	62	7	31	11.8	No					2019-01-14	2019-01-11	fresh cycle	IVF	0
0225	22.3	3.67	34	35	6	19.8	28.7347	2	6.8	28.8	72	59	13	28	11	Yes	No				2019-01-14	2019-01-11	fresh cycle	IVF	0
0226	7.81	4.59	30	27	2	18.1	21.9713	3	5.8	151.13	79	74	5	21	14.2	No					2019-01-15	2019-01-12	fresh cycle	IVF	0
0227	27.63	6.94	27	27	2	20.5	18.6998	4	4	88.88	41	37	4	59	12.7	Yes	Yes	Yes		1	2019-01-16	2019-01-13	fresh cycle	IVF	0
0228	33.29	3.65	32	33	3	18.8	20.9024	4	11	35.4	60	57	3	40	9.7	No					2019-01-16	2019-01-13	fresh cycle	IVF	0
0229	19.79	3.82	35	36	2	21.8	32.526	4	3	55.3	49	43	6	51		No					2019-01-18	2019-01-15	fresh cycle	IVF	0
0230	18.49	6.3	28	28	9	18.1	20.2449	4	7.3	47.8	89	86	3	11	11	No					2019-01-19	2019-01-17	fresh cycle	IVF	0
0231	11.11	6.78	28	32	1	18.4	22.5306	4	4	85	77	73	4	23	11.2	No					2019-01-28	2019-01-25	fresh cycle	IVF	0
0232	8.54	8.74	32	27	4	22.6	22.2041	4	2.5	118.7	57	51	6	43	12.3	Yes	No				2019-03-04	2019-03-01	fresh cycle	IVF	0
0233	23.81	2.58	34	31	3.83	21.1	25.0135	3	2.5	105.6	34	33	1	66	14	Yes	Yes	Yes		1	2019-03-10	2019-03-07	fresh cycle	IVF	0
0234	19.96	3.14	38	48	11	21	26.2188	4	2.6	39.9	27	25	2	73	13.4	Yes	Yes	Yes		1	2019-03-13	2019-03-10	fresh cycle	IVF	0
0235	10	2.98	30	32	3	21.5	22.8374	2	3.9	43.3	50	42	8	50	9	Yes	Yes	Yes		1	2019-03-15	2019-03-12	fresh cycle	IVF	0
0236	15.41		28	29	3	21.5	21.2245	3	3.5	45.2	50	44	6	50	13.7	Yes	Yes	Yes		1	2019-03-17	2019-03-14	fresh cycle	IVF	0
0237	11.55	6.59	31	31	8	19.5	25.963	5	8.1	71.9	55	52	3	45	10.5	No					2019-03-17	2019-03-14	fresh cycle	IVF	0
0238	16.89	6.56	30	31	3	20	31.3469	2	2.8	52.3	64	56	8	36	7.6	Yes	No				2019-03-18	2019-03-15	fresh cycle	IVF	0
0239	2.85	6.83	28	28	5	22.6	25.2493	3	2.8	101.7	72	70	2	28	7.8	No					2019-03-18	2019-03-15	fresh cycle	IVF	0
0240	8.81	3.77	32	32	4	21.9	26.4236	4	3.5	36.7	70	67	3	30	11.4	Yes	Yes	Yes		1	2019-03-19	2019-03-16	fresh cycle	IVF	0
0241	16.72	5.05	28	30	5	24.1	28.959	5	3.7	83.91	53	48	5	47	8.1	No					2019-03-21	2019-03-18	fresh cycle	IVF	0
0242	8.94	4.13	28	28	3	25.1	21.4533	3	4.3	67.1	73	71	2	27	15	Yes	Yes	Yes		2	2019-03-27	2019-03-24	fresh cycle	IVF	0
0243	10.51	6.61	25	30	0.25	20	19.487	2	4.9	64.8	50	44	6	50	10	No					2019-04-02	2019-03-30	fresh cycle	IVF	0
0244	18.07	6.13	24	25	1	22.6	28.4055	5	4.2	147.3	61	57	4	39	11	No					2019-04-02	2019-03-30	fresh cycle	IVF	0
0245	17.84	14.16	36	37	2	20.5	26.5118	3	5.6	50.22	68	41	17	32	12	No					2019-04-04	2019-04-01	fresh cycle	IVF	0
0246	20.25	3.87	28	30	2	19.1	24.3911	4	3.2	83.75	69	55	14	31	12	No					2019-04-06	2019-04-03	fresh cycle	IVF	0
0247	16.48	12.22	30	27	2	28.6	24.5089	4	4.5	90.8	77	73	4	23	10.4	Yes	Yes	Yes		1	2019-04-09	2019-04-04	fresh cycle	IVF	0
0248	10.54		29	28	15	26.4	25.4694	3	7.2	27.4	78	74	4	22	12	Yes	Yes	Yes		1	2019-04-09	2019-04-04	fresh cycle	IVF	0
0249	7.77	10.36	26	28	2	19.1	22.8571	3	5.8	99.9	79	65	14	21	8.2	Yes	Yes	Yes		1	2019-04-13	2019-04-10	fresh cycle	IVF	0
0250	26.73	3.75	30	29	2	26.6	25.9516	4	6.3	87.3	76	70	6	24	11.7	Yes	Yes	Yes		2	2019-04-14	2019-04-11	fresh cycle	IVF	0
0251	16.8	2.13	29	34	6	27.8	27.6817	4	6.4	130.11	75	54	21	25	10.5	Yes	Yes	No	Yes		2019-04-23	2019-04-18	fresh cycle	IVF	0
0252	8.34	3.41	30	26	2	23.4	22.8571	2	1.8	53.4	48	46	2	52	13	Yes	Yes	Yes		2	2019-04-28	2019-04-25	fresh cycle	IVF	0
0253	6.74	4.16	35	33	6	24.1	21.048	3	4.1	105.6	74	70	4	26	10.7	Yes	Yes	Yes		1	2019-04-29	2019-04-26	fresh cycle	IVF	0
0254	4.62	10.91	28	29	3.08	26.7	26.8923	3	1.8	126.4	48	44	4	52	10.8	No					2019-04-30	2019-04-27	fresh cycle	IVF	0
0255	4	5.71	39	32	1	20.8	19.2653	3	4.2	90.8	73	67	6	27	18	No					2019-04-30	2019-04-27	fresh cycle	IVF	0
0256	5.37	2.63	40	43	3	25	24.4898	6	4	72.2	65	59	6	35	14.5	No					2019-05-01	2019-04-28	fresh cycle	IVF	0
0257	11.47	6.04	26	28	3	21.8	21.1073	4	3.2	109.42	45	40	5	55	9.5	Yes	Yes	Yes		1	2019-05-03	2019-04-28	fresh cycle	IVF	0
0258	12.2	8.65	35	38	2	20.3	27.6817	3	1.5	79.3	66	60	6	34	13	No					2019-05-05	2019-05-02	fresh cycle	IVF	0
0259	3.68	3.06	30	34	2	23.9	22.9854	5	2.5	102.4	62	56	6	38	11	Yes	Yes	Yes		1	2019-05-05	2019-05-02	fresh cycle	IVF	0
0260	14.06	7.71	29	31	3	18.9	25.2595	6	1.9	63.5	47	43	4	53	11	Yes	Yes	No	Yes		2019-05-06	2019-05-03	fresh cycle	IVF	0
0261	25.6	5.03	25	25	3	22.1	30.8642	2	3.3	56.47	41	39	2	59	17	No					2019-05-09	2019-05-06	fresh cycle	IVF	0
0262	19.93	15.67	28	31	5	23	20.3125	4	3	71.6	46	43	3	54	13	Yes	Yes	Yes		1	2019-05-10	2019-05-05	fresh cycle	IVF	0
0263	35.26	2.49	28	29	3	18.8	24.8971	2	3.7	110.4	43	42	1	57		Yes	No				2019-05-15	2019-05-12	fresh cycle	IVF	0
0264	21.69	7.71	30	30	5	24.4	28.9062	5	5.9	82.9	73	68	5	27	9	Yes	Yes	Yes		2	2019-05-18	2019-05-15	fresh cycle	IVF	0
0265	8.25		33	32	3	17.7	29.321	7	2.8	111	6	63	4	33		No					2019-05-20	2019-05-17	fresh cycle	IVF	0
0266	23.86	5.42	33	36	0.5	24.6	25.0298	4	5.3	112.3	60	55	5	40	8.6	No					2019-05-23	2019-05-20	fresh cycle	IVF	0
0267	7.43	2.72	35	29	2	22.9	29.7265	2	2.9	110.4	67	62	5	33	11.9	No					2019-05-23	2019-05-20	fresh cycle	IVF	0
0268	42.94	6.6	26	27	1.25	30.1	23.2438	6	1.5	140.5	0	0	0	100	14	Yes	No				2019-05-26	2019-05-23	fresh cycle	IVF	0
0269	18.18	4.93	35	39	3	23	22.2222	3	3.4	77.2	56	52	4	44	10.9	Yes	Yes	Yes		2	2019-06-01	2019-05-29	fresh cycle	IVF	0
0270	21.06	3.17	34	34	1	25.4	28.616	4	4.2	49.3	72	69	3	28	13	No					2019-06-01	2019-05-29	fresh cycle	IVF	0
0271	14.87	5.45	30	30	4		33.9506	2	2.7	65.6	68	64	4	32	13.5	Yes	Yes	No	Yes		2019-06-11	2019-06-06	fresh cycle	IVF	0
0272	24.98	4.85	39	38	2.08	29.1	30.2992	4	2	125.8	17	15	2	83	8	No					2019-06-26	2019-06-23	fresh cycle	IVF	0
0273	13.76	7.81	27	27	1	20.8	22.4088	5	5.7	118.7	58	51	7	42	9.4	Yes	Yes	Yes		1	2019-06-28	2019-06-25	fresh cycle	IVF	0
0274	22.58	7.13	27	29	0.75	24	25.9455	4	6.2	48.8	44.5	33.9	10.6	55.5	15	Yes	Yes	Yes		1	2019-07-05	2019-07-02	fresh cycle	IVF	0
0275	7.59	3.96	33	33	6	27.3	22.8374	7	4	140.5	66	60	6	34	13.6	Yes	Yes	Yes		1	2019-07-05	2019-07-03	fresh cycle	IVF	0
0276	19.71	11.73	27	31	0.75	18.1	22.8571	4	5.2	32.7	41	38	3	59	16	No					2019-07-16	2019-07-13	fresh cycle	IVF	0
0277	11.05	2.62	30	30	9	25.6	27.0416	3	3.5	66.7	60	56	4	40	12	Yes	Yes	No	Yes		2019-07-20	2019-07-17	fresh cycle	IVF	0
0278	9.16	4.67	29	27	2.5	19.1	21.2245	5	12	124.8	78	74	4	22	10	Yes	Yes	Yes		1	2019-07-20	2019-07-17	fresh cycle	IVF	0
0279	6.52	4.41	33	29	2.83	22.5	30.0712	4	7.3	123.5	72	67	5	28	7	Yes	Yes	No	Yes		2019-07-23	2019-07-20	fresh cycle	IVF	0
0280	6.99	3.39	30	30	5	18.3	23.1481	3	4.8	20.6	72	68	4	28	12	No					2019-07-23	2019-07-20	fresh cycle	IVF	0
0281	7.86	3.41	34	29	2.5	20.2	26.7755	7	2.4	59.5	55	53	2	45	11	No					2019-07-25	2019-07-22	fresh cycle	IVF	0
0282	16.98	4.28	30	29	3	20	20.7612	4	5	32.9	62	60	2	38	14.5	Yes	Yes	Yes		1	2019-07-31	2019-07-28	fresh cycle	IVF	0
0283	21.24	12.34	27	28	6	27.7	28.7317	2	1.8	71.2	70	68	2	30	10	Yes	Yes	Yes		1	2019-08-06	2019-08-03	fresh cycle	IVF	0
0284	22.12	6.41	31	30	7	23	24.4898	4	4.1	31.8	31	29	2	69	14.5	Yes	Yes	Yes		1	2019-08-09	2019-08-06	fresh cycle	IVF	0
0285	6.09	7.38	26	28	1	18.7	20.9366	2	1.6	79.9	81	79	2	19	8	Yes	Yes	Yes		1	2019-08-09	2019-08-06	fresh cycle	IVF	0
0286	9.33	10.68	29	30	3	22.3	29.0657	4	1	113.9	63	58	5	37	13	Yes	Yes	Yes		1	2019-08-20	2019-08-17	fresh cycle	IVF	0
0287	8.06	7.07	31	34	3	22.5	22.231	5	2.4	87	81	79	2	19	11.5	Yes	Yes	Yes		2	2019-08-23	2019-08-20	fresh cycle	IVF	0
0288	2.52	1.44	28	29	2.42	20.4	27.4286	3	3.2	83.1	71	69	2	29	13	Yes	Yes	Yes		2	2019-08-27	2019-08-24	fresh cycle	IVF	0
0289	22.97	6.14	33	29	2	23	27.102	2	4	82.8	78	75	3	22	14	No					2019-08-30	2019-08-27	fresh cycle	IVF	0
0290	7.94	4.59	26	27	3	24.5	22.8571	4	4.1	83.3	62	56	6	38	11	Yes	Yes	Yes		2	2019-09-04	2019-09-01	fresh cycle	IVF	0
0291	6.24	5.27	33	33	4	22.9					100				8.4	No					2019-09-04	2019-09-01	fresh cycle	IVF	0
0292	16.89	6.56	31	32	3	20	31.3469	2	2.8	52.3	64	56	8	36	9	Yes	Yes	Yes		2	2019-09-06	2019-09-03	fresh cycle	IVF	0
0293	5.37	2.63	41	44	3	25	24.4898	6	4	72.2	65	59	6	35	14.6	No					2019-09-08	2019-09-05	fresh cycle	IVF	0
0294	7.83	2.9	29	29	1.5	24.2	27.7575	3	6.5	117.3	62	58	4	38	13.5	No					2019-09-09	2019-09-06	fresh cycle	IVF	0
0295	15.08	9.86	27	30	5	21.5	24.2215	7	3.3	14.8	84	80	4	16	19	No					2019-09-12	2019-09-09	fresh cycle	IVF	0
0296	22.04	3.47	25	26	3.5	20	25.5102	6	2	49.1	74	69	5	26	13.7	No					2019-09-13	2019-09-10	fresh cycle	IVF	0
0297	11.59	6.78	30	31	2.5	26.3	24.4898	3	3.5	48.6	72	68	4	28	11	Yes	Yes	Yes		1	2019-09-14	2019-09-11	fresh cycle	IVF	0
0298	15.09	2.62	34	33	4	24.2		7	4.1	64.7	51	48	3	49	12	Yes	Yes	No	Yes		2019-09-14	2019-09-11	fresh cycle	IVF	0
0299	16.62	2.26	26	27	0.5	27	22.2753	6	5.5	113.7	57	55	2	43	8.4	Yes	Yes	Yes		1	2019-09-17	2019-09-14	fresh cycle	IVF	0
0300	8.76	15.33	26	24	4.25	21.1		2	2.1	155.1	73	68	5	27		No					2019-09-17	2019-09-14	fresh cycle	IVF	0
0301	13.83	4.47	32	32	3	19.8	23.1405	3	2.6	104.3	70	67	3	30	11	No					2019-09-22	2019-09-19	fresh cycle	IVF	0
0302	7.59	3.04	31	37	2	20.3	23.1481	4	3.2	111.7	48	44	4	52	13.5	Yes	Yes	Yes		1	2019-09-23	2019-09-20	fresh cycle	IVF	0
0303	5.77	5.07	26	27	2	21.5	20.5151	2	4	36.4	69	64	5	31	9	Yes	Yes	Yes		2	2019-10-01	2019-09-28	fresh cycle	IVF	0
0304	32.03	7.04	37	35	2	20.9	26.079	4	2	133.8	22	20	2	78	12	No					2019-10-03	2019-09-30	fresh cycle	IVF	0
0305	6.62	3.65	37	36	5	21.1	18.0785	2	1.3	165.2	58	53	5	42	12.4	Yes	Yes	Yes		1	2019-10-15	2019-10-12	fresh cycle	IVF	0
0306	10.08	6.5	31	30	1	24.9	28.3937	5	3.1	114.5	72	68	4	28	11.7	Yes	Yes	Yes		1	2019-10-18	2019-10-15	fresh cycle	IVF	0
0307	4.97	6.21	29	29	2	19.3	28.7347	5	2.2	67.1	72	61	11	28	9	Yes	Yes	Yes		1	2019-10-21	2019-10-18	fresh cycle	IVF	0
0308	5.42	7.39	30	34	6	19	25.5102	3	5.3	80.2	73	71	2	27	17.6	Yes	Yes	Yes		2	2019-10-21	2019-10-18	fresh cycle	IVF	0
0309	13.11	3.41	33	37	11	25	27.1809	3	3.4	73.7	57	53	4	43	13.3	No					2019-10-24	2019-10-21	fresh cycle	IVF	0
0310	24.98	4.85	40	39	2.5	29.1	30.2992	4	2	125.8	17	15	2	83	7.8	No					2019-10-27	2019-10-24	fresh cycle	IVF	0
0311	11.77	12.09	28	29	4	21.9		5	7.4	76	39	31	8	61	10.5	No					2019-10-30	2019-10-27	fresh cycle	IVF	0
0312	4.22	4.47	40	46	12	25.9	30.9917	3	2.6	114.9	67	62	5	33	15	Yes	Yes	Yes		1	2019-10-30	2019-10-27	fresh cycle	IVF	0
0313	2.75	5.37	32	33	6	23.7	20.8308	4	5.3	100.1	77	74	3	23	11	No					2019-11-02	2019-10-30	fresh cycle	IVF	0
0314	4.89	7.75	24	28	3	25.6	22.4088	4	2.5	34.5	45	42	3	55	10.8	Yes	Yes	Yes		1	2019-11-03	2019-10-31	fresh cycle	IVF	0
0315	9.64	14.41	26	28	0.5	20.7	25.565	4	5	104.3	62	60	2	38	18	No					2019-11-03	2019-10-31	fresh cycle	IVF	0
0316	8.27	16.82	29	29	1.5	19.1	28.4055	4	4.2	56.6	80	79	1	20	9.9	No					2019-11-06	2019-11-03	fresh cycle	IVF	0
0317	10.23	7.63	32	28	4	18.8	17.7086	3	3.6	76.6	33	30	3	67	16	Yes	Yes	No	Yes		2019-11-08	2019-11-05	fresh cycle	IVF	0
0318	13.08	10.68	25	25	4	20.1	25.1953	2	2.6	38.7	60	57	3	40	12	Yes	Yes	Yes		2	2019-11-11	2019-11-08	fresh cycle	IVF	0
0319	5.04	6.35	28	29	3	26.7	25.6896	3	3.5	74.1	70	68	2	30	8.5	Yes	Yes	No	Yes		2019-11-12	2019-11-09	fresh cycle	IVF	0
0320	23.86	1.99	38	42	5	21.6	27.143	4	4	32.7	32	30	2	68	9.8	No					2019-11-13	2019-11-10	fresh cycle	IVF	0
0321	5.08	4.03	31	33	2.83	18.6	28.3737	6	6	133.2	60	55	5	40		Yes	Yes	Yes		1	2019-11-16	2019-11-13	fresh cycle	IVF	0
0322	11.51	8.79	42	41	1.58	20.7	25.9516	4	2.1	133.2	66	59	7	34	12	Yes	Yes	No	Yes		2019-11-16	2019-11-13	fresh cycle	IVF	0
0323	9.6	4.15	32	31	4	20.3	34.8944	2	2.5	67.1	76	31	5	64	15	No					2019-11-16	2019-11-13	fresh cycle	IVF	0
0324	16.41	4.21	29	30	1.58	23.3	29.2184	4	3.6	138.6	76	71	5	24	16	Yes	Yes	Yes		2	2019-11-16	2019-11-13	fresh cycle	IVF	0
0325	3.17	5.98	32	31	1	21.5	25.7117	2	2	27.4	51	48	3	49	10	Yes	Yes	Yes		1	2019-11-19	2019-11-16	fresh cycle	IVF	0
0326	34.47	2.96	35	35	1	25.6	26.2346	4	2.5	66.6	26	24	2	74	11.6	Yes	Yes	Yes		1	2019-11-21	2019-11-18	fresh cycle	IVF	0
0327	11.64	1.69	29	31	2	22.9	17.0068	5	5	104.1	22	20	2	78	10.6	Yes	Yes	Yes		2	2019-11-21	2019-11-18	fresh cycle	IVF	0
0328	11.69	12.53	31	31	3.83	18.6	22.4913	3	3.5	111.98	73	36	37	27	12	No					2019-11-26	2019-11-23	fresh cycle	IVF	0
0329	25.91	5.57	41	40	2		29.3878	4	1.7	36.7	39	37	2	61	9.9	Yes	Yes	No	Yes		2019-11-28	2019-11-25	fresh cycle	IVF	0
0330	34.26	2.85	32	30	5	24.8	25.3515	6	6	107.5	39	34	5	61	10	Yes	Yes	Yes		2	2019-12-03	2019-11-30	fresh cycle	IVF	0
0331	8.25	3.99	33	33	1.5	30.3	23.5666	7	5.3	46.5	48	45	3	52	13.2	Yes	Yes	No	Yes		2019-12-09	2019-12-06	fresh cycle	IVF	0
0332	6.99	3.39	31	31	5.58	18.3	23.1481	3	4.8	20.6	72	68	4	28	10	No					2019-12-09	2019-12-06	fresh cycle	IVF	0
0333	10.48	7.75	31	32	3.92	24.7	35.4938	2	1.6	11.9	69	66	3	31		Yes	Yes	Yes		1	2019-12-10	2019-12-07	fresh cycle	IVF	0
0334	29.49	7.14	35	36	8	24.1	24.9135	3	5.1	25.6	27	25	2	73	11.6	Yes	No				2019-12-11	2019-12-08	fresh cycle	IVF	0
0335	5.51	6.6	39	47	1	23.2	24.9649	7	0.8	27	41	38	3	59	14.6	Yes	Yes	Yes		1	2019-12-12	2019-12-09	fresh cycle	IVF	0
0336	8.66	8.12	28	30	3	17.7	26.4236	5	5.4	63.3	55	48	7	45		Yes	Yes	Yes		1	2019-12-13	2019-12-10	fresh cycle	IVF	0
0337	4.12	7.34	29	29	2	21.8	27.7703	4	2.8	76.7	61	58	3	39	10.9	Yes	Yes	Yes		1	2019-12-14	2019-12-12	fresh cycle	IVF	0
0338	11.46	8.36	28	27	3.17	19.1	23.3234	4	8.6	82.1	59	50	9	41	10.1	Yes	No				2019-12-16	2019-12-13	fresh cycle	IVF	0
0339	17.38	14.29	30	29	1.5	22	26.5731	3	3	22.8	33	31	2	67	9.1	Yes	Yes	Yes		1	2019-12-17	2019-12-14	fresh cycle	IVF	0
0340	5.73	6.4	33	32	4	25.4	38.8724	2	1.5	95.8	63	59	4	37	13.5	Yes	Yes	Yes		1	2019-12-17	2019-12-14	fresh cycle	IVF	0
0341	7.18	6.83	30	29	4	20.4	21.3068	3	4.7	73	68	66	2	32		Yes	Yes	Yes		1	2019-12-17	2019-12-14	fresh cycle	IVF	0
0342	14.06	3.16	26	26	3	25.7	23.939	7	4.2	123.1	45	38	7	55	14	Yes	No				2019-12-19	2019-12-16	fresh cycle	IVF	0
0343	9.41	10.35	30	35	4	27.1		5	5	112.3	80	75	5	20	5	Yes	Yes	Yes		1	2019-12-19	2019-12-16	fresh cycle	IVF	0
0344	14.47	6.66	27	29	5	22.5	28.3447	5	2.5	21.9	37	34	3	63	11.3	No					2019-12-21	2019-12-19	fresh cycle	IVF	0
0345	16.73	4.42	27	29	4	19.8	27.2173	4	3.6	172	63	55	8	37	14.3	Yes	No				2019-12-21	2019-12-18	fresh cycle	IVF	0
0346	11.03	5.73	28	31	4.08	22	22.8374	4	3.6	94.3	50	47	3	50		Yes	Yes	Yes		1	2019-12-22	2019-12-19	fresh cycle	IVF	0
0347	7.86	3.41	34	30	3.17	20.2	26.7755	7	2.4	59.5	55	53	2	45	10.1	Yes	Yes	No	Yes		2019-12-23	2019-12-20	fresh cycle	IVF	0
0348	13.86	8.8	34	33	1	25.2	29.0533	3	1.9	20.4	25	22	3	75	10.2	Yes	Yes	Yes		1	2019-12-28	2019-12-25	fresh cycle	IVF	0
0349	15.1	8.85	24	26	2	19.5	19.2653	5	2	127.4	50	48	2	50	15	No					2019-12-28	2019-12-25	fresh cycle	IVF	0
0350	9.27	4.94	33	39	4	19.72	25.6489	3	1	47.6	64	58	6	36	11	Yes	Yes	No			2019-12-28	2019-12-26	fresh cycle	IVF	0
0351	14.14	13.7	31	30	4	27.8	25.1808	2	3	133.5	58	54	4	42	10.5	No					2019-12-30	2019-12-27	fresh cycle	IVF	0
0352	5.97	4.41	28	31	5	23.5	30.4218	3	3.5	29	22	20	2	78	9.6	Yes	Yes	Yes		2	2019-12-30	2019-12-27	fresh cycle	IVF	0
0353	4.53	4.32	28	26	3	17.2	20.3383	7	3.2	55.5	69	65	4	31	10.4	No					2019-12-31	2019-12-28	fresh cycle	IVF	0
0354	7.3	4.95	28	29	2	19.6	29.3878	4	4.7	99.8	82	68	14	18	10	No					2019-12-31	2019-12-28	fresh cycle	IVF	0
0355	7.94	4.97	26	25	6	25		4	2.6	98.2	76	72	4	24	10.4	Yes	Yes	Yes		1	2020-01-02	2019-12-30	fresh cycle	IVF	0
0356	22.41	5.35	30	31	2	20.6	22.7244	2	2	5.5	60	51	9	40	9.5	No					2020-01-06	2020-01-03	fresh cycle	IVF	0
0357	32.03	7.04	37	35	2.5	20.9	26.079	4	2	133.8	22	20	2	78	9.3	No					2020-01-09	2020-01-06	fresh cycle	IVF	0
0358	11.74	8.84	32	32	5	23.7		4	6.6	33.2	62	60	2	38	14.6	Yes	No				2020-01-12	2020-01-09	fresh cycle	IVF	0
0359	9.72	2.47	39	39	6	21.3	25.8264	3	1.2	117.4	38	34	4	62	7.3	No					2020-01-16	2020-01-13	fresh cycle	IVF	0
0360	7.44	6.68	28	32	2	25	27.4286	7	4.7	46.9	43	40	3	57	10.4	Yes	Yes	Yes		1	2020-01-18	2020-01-16	fresh cycle	IVF	0
0361	9.15	20.9	29	28	2	20.1	29.0367	3	2.1	34.7	42	39	3	58	12.7	No					2020-03-30	2020-03-27	fresh cycle	IVF	0
0362	11.69	12.53	31	31	3.83	19.5	22.4913	3	3.4	133.2	49	46	3	51	9.8	No					2020-03-30	2020-03-27	fresh cycle	IVF	0
0363	31.61	29.24	29	27	2	20.4	19.2653	3	3	10	6	6	0	94	7.8	Yes	Yes	No	Yes	0	2020-04-04	2020-04-02	fresh cycle	IVF	0
0364	9.05	3.17	31	31	5.92	18.3	23.1481	3	5.9	55	44	38	6	56	7.8	No					2020-04-04	2020-04-02	fresh cycle	IVF	0
0365	13.91	4.76	33	34	1	28	31.3146	2	2.3	82.6	55	52	3	45	10.1	No					2020-04-04	2020-04-01	fresh cycle	IVF	0
0366	28.07	3.97	32	29	4		21.9713	4	5	117.8	54	51	3	46	6.5	No					2020-04-14	2020-04-11	fresh cycle	IVF	0
0367	11.86	5.55	33	35	2	20.2	22.5309	3	2	144.7	39	35	4	61	8.5	No					2020-04-23	2020-04-20	fresh cycle	IVF	0
0368	2.88	5.63	30	32	3	30.1	28.7105	3	2	135.7	75	70	5	25	10.8	Yes	No				2020-04-23	2020-04-20	fresh cycle	IVF	0
0369	9.56	9.15	29	27	1.5	24	26.3958	5	3.5	56.2	39	36	3	61	12.2	Yes	Yes	Yes		2	2020-04-30	2020-04-27	fresh cycle	IVF	0
0370	2.3	3.92	32	31	3	22.5	30.6689	5	3.4	66.7	72	66	6	28	12.5	Yes	Yes	Yes		2	2020-04-30	2020-04-27	fresh cycle	IVF	0
0371	5.28	10.81	26	27	2	23.4	32.8466	2	3.5	16.9	60	54	6	40	18	No					2020-05-03	2020-04-30	fresh cycle	IVF	0
0372	12.44	14.27	25	29	2	21	21.2245	5	4.5	77.3	53	49	4	47	16	No					2020-05-05	2020-05-02	fresh cycle	IVF	0
0373	4.78	5.51	31	31	3	21.6	26.7755	3	2.6	48.8	49	46	3	51	13.4	No					2020-05-07	2020-05-04	fresh cycle	IVF	0
0374	22.06	12.21	26	26	1	24	19.6232	2	3	27.9	45	41	4	55	16	Yes	Yes	Yes		1	2020-05-09	2020-05-06	fresh cycle	IVF	0
0375	7.71	5.76	25	25	1	27.3	23.6614	2	2.7	27.9	48	46	2	52	10.7	Yes	Yes	No	Yes	0	2020-05-12	2020-05-09	fresh cycle	IVF	0
0376	22.95	12.35	37	40	3	19.1	25.5102	3	1.7	55.8	43	34	9	57	19	No					2020-05-16	2020-05-13	fresh cycle	IVF	0
0377	20.76	17.72	28	25	0.08	22.3	17.9592	3	2.1	30.2	26	24	2	74	9.7	Yes	Yes	Yes		1	2020-05-17	2020-05-14	fresh cycle	IVF	0
0378	5.09	15.92	34	34	1	22.9	25.3515	3	4	132.5	70	67	3	30	11	Yes	Yes	Yes		2	2020-05-18	2020-05-15	fresh cycle	IVF	0
0379	5.11	6.6	33	32	2	26.7	27.7551	3	2.6	149.2	56	54	2	44	12	Yes	Yes	Yes		1	2020-05-19	2020-05-16	fresh cycle	IVF	0
0380	11.19	3.76	25	27	4	20.3	21.551	3	2.7	162.84	68	64	4	32	10.9	Yes	No				2020-05-19	2020-05-16	fresh cycle	IVF	0
0381	25.91	5.57	42	41	2		29.3878	4	1.7	36.7	39	37	2	61		No					2020-05-25	2020-05-22	fresh cycle	IVF	0
0382	4.52	3.43	29	31	5	18.3	28.4055	3	3.2	65.1	54	47	7	46	13.4	Yes	Yes	Yes		1	2020-05-26	2020-05-23	fresh cycle	IVF	0
0383	3.93	17.92	24	27	1	26.6	23.3887	4	1.9	138.3	77	71	6	23	15	Yes	Yes	Yes		1	2020-05-28	2020-05-25	fresh cycle	IVF	0
0384	13.96	2.94	30	29	2	22.4	27.7778	3	2.5	39.9	61	57	4	39	15.6	Yes	Yes	No			2020-05-29	2020-05-26	fresh cycle	IVF	0
0385	16.75	10.79	25	27	1.5	22.9	32.6531	3	5.1	87.9	50	46	4	50	11.3	Yes	Yes	Yes		1	2020-06-01	2020-05-29	fresh cycle	IVF	0
0386	14.53	3.08	35	35	3	26.6	29.8877	6	3.3	119.9	33	27	6	67	12	No					2020-06-02	2020-05-30	fresh cycle	IVF	0
0387	9.94	10.28	28	28	2	20.3	25.7276	2	3.5	72.5	77	72	5	23	15	Yes	Yes	Yes		1	2020-06-05	2020-06-02	fresh cycle	IVF	0
0388	22.48	4.68	36	35	2	26.4	23.1837	3	1.4	109.7	49	46	3	51	13.3	Yes	Yes	Yes		2	2020-06-06	2020-06-03	fresh cycle	IVF	0
0389	5.67	5.8	26	28	1.17	25.1	23.04	4	3.7	36.1	73	69	4	27	14.7	Yes	Yes	No	Yes		2020-06-07	2020-06-04	fresh cycle	IVF	0
0390	8.88	5.64	28	30	1	18	39.2465	3	2.8	105.6	39	37	2	61	17.8	No					2020-06-19	2020-06-16	fresh cycle	IVF	0
0391	12.67	9.79	31	43	21	24.8	23.6713	6		25	25	22	3	75	8.2	Yes	Yes	No			2020-06-21	2020-06-18	fresh cycle	IVF	0
0392	11.41	7.98	32	32	1.5	18.6	25.9516	4	2	51.5	77	68	9	23	6.2	Yes	Yes	Yes		1	2020-06-21	2020-06-18	fresh cycle	IVF	0
0393	5.75	2.95	35	34	2	20.5	28.7356	3	1.2	111.7	67	64	3	33	15	Yes	Yes	Yes		1	2020-06-23	2020-06-20	fresh cycle	IVF	0
0394	16.33	13.96	29	29	2	23.9	24.0569	3	2.2	74.3	27	22	5	73	7.4	Yes	Yes	Yes		1	2020-06-27	2020-06-24	fresh cycle	IVF	0
0395	6.24	5.27	33	33	7	23.2	28.4005	3	3.3	30.6	39	35	4	61	11	No					2020-06-27	2020-06-24	fresh cycle	IVF	0
0396	15.25	4.05	31	32	2	19.5	22.4913	5	2	92	49	44	5	51	13	Yes	Yes	Yes		1	2020-06-27	2020-06-24	fresh cycle	IVF	0
0397	29.57	7.71	31	30	5	24.8	27.4406	5	3.7	68.7	35	32	3	65	7.3	No					2020-06-28	2020-06-25	fresh cycle	IVF	0
0398	20.9	11.77	35	35	2	18.3	27.6817	3	3.3	111.6	48	41	7	52	8	No					2020-07-03	2020-06-30	fresh cycle	IVF	0
0399	9.34	8.82	29	29	1	20.8	33.771	2	1	43.3	61	61	0	39	9.5	No					2020-07-03	2020-07-01	fresh cycle	IVF	0
0400	8.63	5.42	36	35	4	26.3	26.1962	7	3.1	151.8	65	60	5	35	17.3	Yes	Yes	Yes		1	2020-07-03	2020-06-30	fresh cycle	IVF	0
0401	16.54	12	27	28	2	21	23.6713	4	4	22.4	53	50	3	47	13	No					2020-07-04	2020-07-02	fresh cycle	IVF	0
0402	15.63	16.42	34	33	1	19.6	21.7051	2	2.25	30.3	46	42	4	54	10.8	Yes	Yes	Yes		1	2020-07-06	2020-07-03	fresh cycle	IVF	0
0403	38.81	10.09	30	33	8	22.6	20.7612	7	3.1	41.7	24	22	2	76	10	Yes	Yes	Yes		1	2020-07-11	2020-07-08	fresh cycle	IVF	0
0404	14.21	5.12	26	29	1.5	21.8	23.8751	5	3	96.8	52	48	4	48	10	Yes	Yes	Yes		1	2020-07-14	2020-07-11	fresh cycle	IVF	0
0405	10.57	9.31	29	24	3	30.5	26.1224	4	3.2	22.1	56	51	5	44	12.2	Yes	Yes	Yes		2	2020-07-14	2020-07-11	fresh cycle	IVF	0
0406	19.89	8.2	32	33	5	19.9	25.3515	4	5	33.5	58	52	6	42	14.9	Yes	No				2020-07-16	2020-07-13	fresh cycle	IVF	0
0407	4.53	4.32	28	27	3	17.2	20.3383	7	3.2	55.5	69	65	4	31	12.9	Yes	Yes	Yes		1	2020-07-17	2020-07-14	fresh cycle	IVF	0
0408	8.59	3.56	32	36	1	22.5	25.0593	3	3	42	67	65	2	33	14.5	Yes	Yes	Yes		2	2020-07-18	2020-07-15	fresh cycle	IVF	0
0409	15.87	4.56	27	28	2	25.7	21.8871	2	2.7	95.6	64	58	6	36	9.9	No					2020-07-21	2020-07-18	fresh cycle	IVF	0
0410	4.1	6.52	27	28	2	25.6		3	3.5	46.69	63	58	5	37	14.8	Yes	Yes	Yes		2	2020-07-22	2020-07-19	fresh cycle	IVF	0
0411	8.6	3.1	29	29	1.83	24.2	23.939	5	4.5	75.08	32	27	5	68	11	Yes	No				2020-07-23	2020-07-20	fresh cycle	IVF	0
0412	8.6	5.72	28	28	2	25.4	20.7157	7	4.1	6.3	54	54	0	46	9.7	No					2020-07-25	2020-07-23	fresh cycle	IVF	0
0413	3.88	8.45	26	29	4	27.2	33.9506	4	4	63.5	64	61	3	36	15	Yes	Yes	Yes		1	2020-07-26	2020-07-23	fresh cycle	IVF	0
0414	16.82	4.53	29	30	1	20.4	28.0816	2	4	4.1	43	34	9	57	10.4	Yes	Yes	Yes		1	2020-07-30	2020-07-27	fresh cycle	IVF	0
0415	26.9	5.31	36	36	9	16.2	34.4753	2	2	70.9	50	45	5	50	18	Yes	Yes	No	Yes		2020-08-01	2020-07-29	fresh cycle	IVF	0
0416	7.61	10.81	39	42	2	26.4	26.2596	4	2	87.8	39.2	24.8	14.4	60.8	9.5	No					2020-08-02	2020-07-30	fresh cycle	IVF	0
0417	13.06	6.79	28	28	1	22.7	23.8884	5	6	43.3	56	54	2	44	13.6	No					2020-08-08	2020-08-05	fresh cycle	IVF	0
0418	18.23	5.22	30	31	1	25	30.1162	4		47	36	31	5	64	15.7	Yes	Yes	Yes		1	2020-08-08	2020-08-05	fresh cycle	IVF	0
0419	3.09	4.29	33	32	5	25	20.7612	4	2	82.5	77	73	4	23	18.8	Yes	Yes	Yes		1	2020-08-13	2020-08-10	fresh cycle	IVF	0
0420	19.86	8.24	47	44	20.58	29	26.7755	6	3.4	92.4	64	60	4	36	8.8	No					2020-08-14	2020-08-11	fresh cycle	IVF	0
0421	17.65	9.69	29	28	3.58	23.7	24.5675	2	3	100.4	74	69	5	26	13	No					2020-08-18	2020-08-15	fresh cycle	IVF	0
0422	6.55	5.77	33	31	3	17	28.075	3	1.8	85	49	46	3	51	12.2	Yes	Yes	Yes		1	2020-08-23	2020-08-20	fresh cycle	IVF	0
0423	4.59	4.7	27	27	1	21.5	25.9516	5	3	112	62	60	2	38	12	No					2020-08-25	2020-08-22	fresh cycle	IVF	0
0424	37.7	10.34	29	30	4	20.8	28.9979	3	5.7	44.1	21	19	2	79	15.7	Yes	Yes	Yes		2	2020-08-30	2020-08-27	fresh cycle	IVF	0
0425	13.6	7.3	29	36	1	23.7	0	3	1.3	42.7	76	70	6	24	17.7	Yes	Yes	Yes		2	2020-08-31	2020-08-28	fresh cycle	IVF	0
0426	17.24	11.08	29	28	2	22	28.075	3	3.9	70.9	55	53	2	45	14	No					2020-09-03	2020-08-31	fresh cycle	IVF	0
0427	20.38	5.82	31	28	5	24.8		5	5.5	41.9	28	25	3	72	15.9	Yes	Yes	Yes		1	2020-09-05	2020-09-03	fresh cycle	IVF	0
0428	16.2	13	25	28	2	24.1	27.4717	2	2.1	109.9	57	54	3	43	14.3	Yes	Yes	Yes		1	2020-09-05	2020-09-02	fresh cycle	IVF	0
0429	12.5	10.78	26	27	2	26.7	25.6801	7	1.7	112.6	22	20	2	78	16.8	Yes	Yes	Yes		2	2020-09-12	2020-09-10	fresh cycle	IVF	0
0430	15.26	6.53	34	37	1	32.3	26.1224	5	2.7	108.5	61	57	4	39	13	Yes	Yes	Yes		1	2020-09-12	2020-09-09	fresh cycle	IVF	0
0431	28.99	17.81	27	30	2	19.5	23.7228	3	3	38.7	41	39	2	59	17.3	Yes	Yes	Yes		1	2020-09-15	2020-09-12	fresh cycle	IVF	0
0432	7.03	7.89	29	32	7	20.6	18.8121	5	4.5	113.9	57	50	7	43	14.5	Yes	Yes	Yes		1	2020-09-16	2020-09-13	fresh cycle	IVF	0
0433	17.64	12.27	31	31	6	26.4	30.7394	3	3.5	35.3	73	70	3	27	13.4	Yes	Yes	Yes		2	2020-09-16	2020-09-13	fresh cycle	IVF	0
0434	18.12	7.63	27	29	2	22.3	23.7812	2	2.2	115.2	86	82	4	14	8.5	Yes	Yes	Yes		1	2020-09-19	2020-09-16	fresh cycle	IVF	0
0435	25.67	9.03	25	27	2	19.3	19.8053	10	6.7	34.5	37	31	6	63	17	Yes	Yes	Yes		2	2020-09-25	2020-09-22	fresh cycle	IVF	0
0436	8.04	6.47	28	32	2	21.3	30.8642	4	3.5	94	72	68	4	28	17	Yes	Yes	Yes		2	2020-09-30	2020-09-27	fresh cycle	IVF	0
0437	11.55	10.63	33	33	7	20.5	28.6801	4	3.6	43.8	50	46	4	50	11.4	Yes	Yes	Yes		1	2020-10-01	2020-09-28	fresh cycle	IVF	0
0438	6.84	3.52	27	27	2	19.9	25.8546	4	3.7	116.5	69	66	3	31	12.1	No					2020-10-04	2020-10-01	fresh cycle	IVF	0
0439	12.16	7.1	28	29	1	21.3	20.0617	3	3.7	82.8	40	38	2	60	16	Yes	Yes	Yes		1	2020-10-09	2020-10-06	fresh cycle	IVF	0
0440	25.22	4.08	38	34	6	25.7	26.8923	2	3.6	78.6	59	52	7	41	12.3	No				0	2020-10-10	2020-10-08	fresh cycle	IVF	0
0441	5.23	4.17	30	29	2	28	35.8327	3	3.2	51.8	73	69	4	27	14.9	Yes	Yes	Yes		1	2020-10-10	2020-10-08	fresh cycle	IVF	0
0442	14.78	10.09	30	32	5	16	20.148	3	6	38.2	58	52	6	42	14.4	Yes	Yes	Yes		2	2020-10-13	2020-10-10	fresh cycle	IVF	0
0443	15.8	5.05	30	38	8	21.6	22.6422	5	4.7	56.3	32	30	2	68	16.6	Yes	Yes	Yes		1	2020-10-16	2020-10-13	fresh cycle	IVF	0
0444	10.43	4.66	34	32	5	17.8	24.2215	4	3.7	66.7	29	22	7	71	7	No				0	2020-11-03	2020-10-31	fresh cycle	IVF	0
0445	23.06	4.72	38	42	1	21.1	18.2857	3	2.6	57.1	38	33	5	62	14.6	No				0	2020-11-07	2020-11-04	fresh cycle	IVF	0
0446	5.31	6.56	30	31	2	24.6	22.8571	3	3.1	66.4	84	81	3	16	10	Yes	Yes	Yes		1	2020-11-08	2020-11-05	fresh cycle	IVF	0
0447	8.64	8.57	30	30	3	23.6	34.1986	2	3.2	108.1	63	60	3	37	14.1	Yes	Yes	Yes		1	2020-11-10	2020-11-07	fresh cycle	IVF	0
0448	23.36	3.84	29	33	0.5		23.939	7	9	41.6	62	60	2	38	6.3	No				0	2020-11-17	2020-11-14	fresh cycle	IVF	0
0449	15.33	4.06	26	27	2	18.8	20.0617	4	4.2	46.7	39	32	7	61	12.4	Yes	Yes	Yes		1	2020-11-24	2020-11-21	fresh cycle	IVF	0
0450	22.24	6.75	29	30	3	27.3	24.093	4	1.5	40.1	52	46	6	48	10.9	Yes	No			0	2020-11-24	2020-11-21	fresh cycle	IVF	0
0451	11.82	6.34	29	28	2	27.5	31.5617	3	1	112.3	49	38	11	51	10.7	No				0	2020-11-26	2020-11-23	fresh cycle	IVF	0
0452	4.12	3.5	29	28	1	21.8	30.4218	4	2.3	102.4	76	74	2	24	11.1	Yes	Yes	Yes		1	2020-11-30	2020-11-27	fresh cycle	IVF	0
0453	43.68	2.86	43	38	13	22	24.2215	4	0.5	114.2	29	20	9	71	7.6	No				0	2020-12-01	2020-11-28	fresh cycle	IVF	0
0454	14.09	4.46	27	28	3	24.4	22.46	2	3.6	24.9	38	31	7	62	14.7	No				0	2020-12-01	2020-11-28	fresh cycle	IVF	0
0455	4.48	11.16	33	36	4	23.5	22.8571	2	2	91.1	67	61	6	33	17	Yes	Yes	Yes		1	2020-12-02	2020-11-29	fresh cycle	IVF	0
0456	9.69	5.62	41	44	1	24	21.7181	2	2.1	86.3	75	70	5	25	8.7	No				0	2020-12-02	2020-11-29	fresh cycle	IVF	0
0457	14.28	10.74	31	32	2	20.6	21.8776	5	3.2	87.3	51	39	12	49	10.7	No				0	2020-12-04	2020-12-01	fresh cycle	IVF	0
0458	1.05	3.75	32	31	1	20.7	19.8177	3	2.3	104.6	75	69	6	25	9	Yes	Yes	Yes		1	2020-12-08	2020-12-05	fresh cycle	IVF	0
0459	12.59	7.55	26	28	1	26.4	25.3934	3	4.3	61.5	62	55	7	38	14.7	Yes	Yes	Yes		2	2020-12-10	2020-12-07	fresh cycle	IVF	0
0460	23.43	7.36	27	27	3	19.1	30.8642	5	4.5	24.3	70	66	4	30	18	Yes	No			0	2020-12-10	2020-12-07	fresh cycle	IVF	0
0461	15.84	3.78	28	27	2	20.8	25.9516	3	3	84.1	45	35	10	55	10	Yes	Yes	Yes		1	2020-12-11	2020-12-08	fresh cycle	IVF	0
0462	8.77	4.75	37	34	1	21	29.3878	4	1	98.5	70	63	7	30	7.5	No				0	2020-12-11	2020-12-08	fresh cycle	IVF	0
0463	25.62	12.28	27	30	4	22.3	22.7903	4	2.9	17.1	24	18	6	76	10.8	Yes	Yes	Yes		1	2020-12-15	2020-12-12	fresh cycle	IVF	0
0464	14.4	4.26	27	27	2	21.8	23.3887	4	6	11.6	39	34	5	61	11.2	Yes	No			0	2020-12-15	2020-12-12	fresh cycle	IVF	0
0465	10.74	9.55	28	27	1	20	21.6049	4	2.2	83.8	69	61	8	31	9.8	Yes	Yes	No		0	2020-12-15	2020-12-12	fresh cycle	IVF	0
0466	24.66	7.19	37	35	1	24.6	23.7118	3	5.3	65.3	77	73	4	23	13.6	No				0	2020-12-15	2020-12-12	fresh cycle	IVF	0
0467	18.27	6.14	27	29	2	27.3	30.8642	7	2.2	44.4	49	46	3	51	16	Yes	No			0	2020-12-18	2020-12-15	fresh cycle	IVF	0
0468	8.17	8.42	22	33	1	21.8	27.3588	2	4.2	37.4	16	14	2	84	13.6	No				0	2020-12-20	2020-12-17	fresh cycle	IVF	0
0469	8.56	5.61	26	33	2	18.8	22.6422	5	3.8	22	40	36	4	60	20.8	Yes	Yes	Yes		1	2020-12-21	2020-12-18	fresh cycle	IVF	0
0470	14.6	7.72	37	35	1	25.5	28.3737	3	1.9	46.8	60	55	5	40	13.6	No				0	2020-12-21	2020-12-18	fresh cycle	IVF	0
0471	13.06	6.79	29	29	1	23	23.8884	5	6	43.3	56	54	2	44	12.7	Yes	Yes	Yes		1	2020-12-22	2020-12-19	fresh cycle	IVF	0
0472	15.72	6.2	29	28	3	23.6	23.1481	4	3	29.8	40	35	5	60	13.8	Yes	Yes	Yes		1	2020-12-29	2020-12-26	fresh cycle	IVF	0
0473	14.61	10.3	34	29	2	23.4	20.9024	3	2.7	53.7	53	45	8	47	9	No				0	2020-12-29	2020-12-26	fresh cycle	IVF	0
0474	6.75	10.5	25	27	2	19.8	24.0569	4	2.5	77.7	81	76	5	19	11	No				0	2020-12-30	2020-12-27	fresh cycle	IVF	0
0475	23.1	7.51	31	31	2	18	24.968	6	4.4	87.4	25	21	4	75	10.9	Yes	Yes	Yes		2	2020-12-30	2020-12-27	fresh cycle	IVF	0
0476	21.88	5.32	34	37	3	19.7	21.7193	3	2	20.9	44	37	7	56	13.8	No				0	2021-01-02	2020-12-30	fresh cycle	IVF	0
0477	22.63	12.99	25	26	2	24.5	26.7755	2	3.2	97.5	59	50	9	41	13.3	No				0	2021-01-02	2020-12-30	fresh cycle	IVF	0
0478	23	8.5	38	36	9	22	28.0102	2	2.5	41.7	48	43	5	52	9.9	Yes	Yes	No	Yes	0	2021-01-03	2020-12-31	fresh cycle	IVF	0
0479	11.53	5.21	33	34	2	20.8	34.7178	3	2.5	64.8	50	46	4	50	14.9	No				0	2021-01-05	2021-01-02	fresh cycle	IVF	0
0480	11.02	5.46	35	39	2.5	21.2	25.0298	3	3.7	40.8	38	30	8	62	13.9	Yes	Yes	Yes		1	2021-01-06	2021-01-03	fresh cycle	IVF	0
0481	16.15	9.35	23	31	2	27	29.7609	2	2	32.6	66	59	7	34	8.5	Yes	Yes	Yes		2	2021-01-06	2021-01-03	fresh cycle	IVF	0
0482	12.45	11.03	30	34	3	18.3	27.4587	4	2.2	8.3	43	39	4	57	13.7	Yes	Yes	Yes		1	2021-01-09	2021-01-06	fresh cycle	IVF	0
0483	32.53	4.82	30	31	6	25.5	30.095	3		32.4	52	49	3	48	12	Yes	Yes	No	Yes	0	2021-01-14	2021-01-11	fresh cycle	IVF	0
0484	14.74	6.45	31	30	2	23	23.4509	4	2.3	111.7	62	55	7	38	9.3	Yes	Yes	Yes		1	2021-01-15	2021-01-13	fresh cycle	IVF	0
0485	8.64	6.41	27	29	2	17.7	25.0593	4	5.6	138.9	87	83	4	13	16.4	Yes	Yes	Yes		1	2021-01-18	2021-01-15	fresh cycle	IVF	0
0486	20.01	9.33	26	28	5	26.4	27.6817	6	2	89.8	40	30	7	63	12.5	Yes	Yes	Yes		1	2021-01-22	2021-01-19	fresh cycle	IVF	0
0487	39.98	4.25	23	23	1.5	22.8	28.3848	5	3	118.1	77	71	6	23	13.7	Yes	Yes	No	Yes	0	2021-01-22	2021-01-19	fresh cycle	IVF	0
0488	14.92	3.49	27	28	2	21.8	23.8884	3	3.2	18.1	58	51	7	42	13	Yes	Yes	Yes		1	2021-01-24	2021-01-21	fresh cycle	IVF	0
0489	10.83	7.51	33	34	1	21.9	28.6689	3	2.1	47.3	61	55	6	39		Yes	Yes	Yes		2	2021-01-25	2021-01-22	fresh cycle	IVF	0
0490	11.54	3.91	29	29	1	26	25.5354	4	3	49.1	50	46	4	50	11.8	Yes	Yes	No	Yes	0	2021-01-27	2021-01-24	fresh cycle	IVF	0
0491	16.87	8.89	28	29	1	25	27.1314	4	2.2	34.7	35	28	7	65	11.9	Yes	Yes	Yes		2	2021-01-30	2021-01-27	fresh cycle	IVF	0
0492	13.38	5.6	29	30	2	20.3	19.79	2	4.2	32.1	56	48	8	44	10.2	Yes	Yes	Yes		2	2021-01-30	2021-01-27	fresh cycle	IVF	0
0493	28.5	7.92	32	33	4	20.3	22.0386	3	3.1	22.1	26	23	3	74	17	Yes	Yes	Yes		1	2021-01-31	2021-01-28	fresh cycle	IVF	0
0494	7.33	7.08	28	27	1.67	22	15.7808	3	3.2	100.8	62	57	5	38	11.2	Yes	Yes	No	Yes	0	2021-01-31	2021-01-28	fresh cycle	IVF	0
0495	5.9	4.04	25	24	2.5	27	29.0123	5	3.8	104.6	72	64	8	28	10.2	Yes	Yes	Yes		2	2021-02-01	2021-01-29	fresh cycle	IVF	0
0496	15.96	8.07	32	31	1.42	21	19.5918	4	4.2	35.9	46	38	8	54	11.2	Yes	Yes	Yes		1	2021-02-03	2021-01-31	fresh cycle	IVF	0
0497	10.76	9.1	29	28	3	27.2	29.3878	4	2.7	95.6	53	44	9	47	11.6	Yes	Yes	Yes		1	2021-02-05	2021-02-02	fresh cycle	IVF	0
0498	20.81	7.54	34	35	12	25.8	29.3878	3	2.5	33.1	57	53	4	43	13	No				0	2021-02-06	2021-02-03	fresh cycle	IVF	0
0499	7.67	5.22	28	27	4	23.2	22.8571	3	4.9	39.5	68	60	8	32	12.7	Yes	Yes	Yes		1	2021-02-06	2021-02-04	fresh cycle	IVF	0
0500	15.76	8.12	31	28	3	20.6	29.0253	4	4	109.7	61	51	10	39	8.8	No				0	2021-02-09	2021-02-06	fresh cycle	IVF	0
0501	13.56	6.2	29	36	8	20.5	20.7157	4	3.7	11	62	58	4	38	13.4	No				0	2021-02-11	2021-02-09	fresh cycle	IVF	0
0502	24.17	6.79	33	36	7	23	32.2831	2	3.2	47.2	48	41	7	52	12.2	Yes	Yes	Yes		1	2021-02-13	2021-02-11	fresh cycle	IVF	0
0503	17.85	8.43	34	38	12	21.9	27.6817	4	5.2	25.7	44	43	1	56	12	No				0	2021-02-15	2021-02-13	fresh cycle	IVF	0
0504	24.4	6.72	28	32	10	27.1	23.939	4	2.7	32.9	38	33	5	62	7.8	Yes	Yes	Yes		1	2021-02-20	2021-02-18	fresh cycle	IVF	0
0505	15.2	3.83	38	48	6	23.7	24.2215	4	1.5	44.8	47	33	10	57	12.7	Yes	No			0	2021-02-22	2021-02-19	fresh cycle	IVF	0
0506	20.32	8.88	28	30	2	20	29.4118	5	4	28.7	40	30	8	62	11.5	Yes	Yes	No	Yes	0	2021-02-27	2021-02-24	fresh cycle	IVF	0
0507	20.3	5.81	43	41	1	29	28.9051	3	3	55.8	49	39	10	51	18	No				0	2021-02-27	2021-02-24	fresh cycle	IVF	0
0508	11.72	11.92	39	31	2	20.6	28.075	2	4	104.6	77	72	5	23	7	No				0	2021-03-01	2021-02-27	fresh cycle	IVF	0
0509	20.2	4.91	33	38	5	19.9	21.6128	4	4.1	47.3	40	38	2	60	19.4	No				0	2021-03-03	2021-02-28	fresh cycle	IVF	0
0510	12.07		28	31	0.67	19.5	29.7458	2	2	32.1	49	38	11	51	12.7	Yes	Yes	Yes		1	2021-03-11	2021-03-08	fresh cycle	IVF	0
0511	9.57	6.64	30	30	3	22.2	33.4554	3	4.5	16	60	57	3	40	16.9	Yes	Yes	No	Yes	0	2021-03-11	2021-03-08	fresh cycle	IVF	0
0512	14.42	6.19	36	32	1.5	24.4	21.6049	3	2	17.9	51	46	5	49	11.8	No				0	2021-03-12	2021-03-09	fresh cycle	IVF	0
0513	16.13	6.46	27	31	2	24	22.5981	7	3.5	42.7	60	55	5	40	11.4	Yes	Yes	Yes		1	2021-03-12	2021-03-09	fresh cycle	IVF	0
0514	17.76	2.27	30	29	6	22.1	24.6914	3	4.5	117.4	51	46	5	49	15.8	No				0	2021-03-13	2021-03-10	fresh cycle	IVF	0
0515	37.59	4.5	29	30	3	24.5	33.3465	6	3.7	66.4	53	42	11	47	5.5	No				0	2021-03-17	2021-03-14	fresh cycle	IVF	0
0516	9.15	5.81	36	33	0.83	23	26.5731	2	2	81.2	76	73	3	24	13.7	Yes	Yes	Yes		1	2021-03-17	2021-03-14	fresh cycle	IVF	0
0517	31.59	9.25	28	27	1	21.5	21.9774	5	7.2	17.3	45	36	9	55	7.5	No				0	2021-03-18	2021-03-15	fresh cycle	IVF	0
0518	7.73	3.75	33	30	4	24.2	26.1224	4	3	6.6	66	60	6	34	9.8	Yes	Yes	Yes		2	2021-03-18	2021-03-15	fresh cycle	IVF	0
0519	34.08	6.68	26	30	3	22.6	22.8571	7	3.5	134.1	50	44	6	50	14	Yes	Yes	No	Yes	0	2021-03-19	2021-03-16	fresh cycle	IVF	0
0520	7.47	8.08	27	30	4	31	32.6531	7	2	74.8	63	55	8	37	12.8	Yes	Yes	Yes		1	2021-03-20	2021-03-17	fresh cycle	IVF	0
0521	24.66	7.19	37	36	1	23.4	23.7118	4	7	26.5	61	54	7	39	13.5	Yes	Yes	Yes		1	2021-03-23	2021-03-20	fresh cycle	IVF	0
0522	15.78	20.2	30	29	4	20.3	22.913	2	2.7	10.9	51	43	8	49	11.6	Yes	Yes	Yes		2	2021-03-25	2021-03-22	fresh cycle	IVF	0
0523	13.62	9.2	28	31	1	25.6	22.0386	7	4.9	64.2	44	37	7	56	10.3	Yes	Yes	Yes		1	2021-03-26	2021-03-23	fresh cycle	IVF	0
0524	5.28	2.53	31	30	2	22.8	20.7476	4	0.5	4.8	8	8	0	92	11.5	Yes	Yes	Yes		1	2021-03-31	2021-03-28	fresh cycle	IVF	0
0525	21.43	8.92	30	39	1	23.6	26.1224	3	1	41.2	32	28	4	68	7.8	Yes	Yes	Yes		1	2021-04-05	2021-04-02	fresh cycle	IVF	0
0526	9.36	7.76	45	45	1.5	24.2	26.2596		2.4	88.9	47.8	38.9	8.9	52.2	7.1	No				0	2021-04-05	2021-04-02	fresh cycle	IVF	0
0527	10.04	4.71	35	39	6	26.3	27.1809	4	3.5	94.3	73	67	6	27	10	Yes	Yes	Yes		1	2021-04-05	2021-03-31	fresh cycle	IVF	0
0528	8.71	3.99	31	35	8	27.7	36.7813	4	3	84.1	60	53	7	40	14.6	Yes	Yes	Yes		1	2021-04-08	2021-04-05	fresh cycle	IVF	0
0529	30.5	4.29	29	30	2	26	30.8642	3	2	104.6	50	43	7	50	12	Yes	Yes	Yes		1	2021-04-09	2021-04-06	fresh cycle	IVF	0
0530	20.35	6.45	34	32	1	22.4	21.6333	6	3	137	24	23	2	75	10.1	Yes	Yes	Yes		1	2021-04-12	2021-04-09	fresh cycle	IVF	0
0531	30.7	4.19	47	45	20	29	26.7755	3	4	110.7	81	76	5	19	7.3	No				0	2021-04-13	2021-04-10	fresh cycle	IVF	0
0532	13.82	4.25	32	31	5	20.4	28.089	2	4	28.9	34	27	7	66	12	Yes	Yes	Yes		2	2021-04-14	2021-04-11	fresh cycle	IVF	0
0533	18.28	10.47	33	31	5	24.8	23.8498	5	4	97.5	77	67	10	23	17.4	Yes	Yes	Yes		1	2021-04-15	2021-04-12	fresh cycle	IVF	0
0534	9.54	3.12	29	29	3	22.4	27.1809	7	2	113.6	41	31	10	59	16	Yes	Yes	No	Yes	0	2021-04-17	2021-04-14	fresh cycle	IVF	0
0535	12.9	6.07	29	31	3	19.7	28.3951	5	6.7	89.5	63	54	9	37	12.3	Yes	Yes	Yes		1	2021-04-18	2021-04-15	fresh cycle	IVF	0
0536	70.37	5.82	35	37	3	21.3	23.2438	3	2	1.8	82	78	4	18	12	No				0	2021-04-21	2021-04-18	fresh cycle	IVF	0
0537	8.83	2.22	29	34	1.5	22.9	25.1429	5	3	87	74	64	10	26	11	Yes	Yes	Yes		1	2021-04-28	2021-04-25	fresh cycle	IVF	0
0538	13.37	8.54	33	33	4.5	28	25.7117	6	2.9	81.3	38	34	4	62	9.5	Yes	Yes	Yes		1	2021-04-30	2021-04-27	fresh cycle	IVF	0
0539	12.08	8.5	36	42	1	23.9	24.8016	3	3.5	64.8	46	37	9	54	10	Yes	Yes	No	Yes	0	2021-05-01	2021-04-28	fresh cycle	IVF	0
0540	56.05	6.22	42	44	1.5	21.8		3	3	33.5	68	60	8	32	5.5	Yes	Yes	No	Yes	0	2021-05-02	2021-04-29	fresh cycle	IVF	0
0541	23.06	4.72	39	42	2	22.2	18.2857	3	2.6	57.1	38	33	5	62	15.6	No				0	2021-05-03	2021-04-30	fresh cycle	IVF	0
0542	39.85	5.03	29	30	3	25.8	23.7387	5	1.7	82.5	3	3	0	97								2019-07-27	fresh cycle	IVF	0
0543	34.03	3.1	29	32	3	21.5	23.6669	7	6	50.86	3.5	59	15	26								2018-04-17	fresh cycle	IVF	0
0544	21.79		35	33	2	20.7	22.4913	4	0.9	66.8	6.7	1.7	2.3	56.1								2017-07-15	fresh cycle	IVF	0
0545	51.53	6.15	33	35	6	23.7		3	7	3.9	8	1	7	92								2019-04-01	fresh cycle	IVF	0
0546	57.82	2.99	40	40	6	22.6	20.7612	7	4.5	39.2	12	11	1	88								2019-10-21	fresh cycle	IVF	0
0547	57.82	2.99	40	40	6	22.6	20.7612	7	4.5	39.2	12	11	1	88								2019-09-01	fresh cycle	IVF	0
0548	20.62	2.8	29	30	3	24.4	31.2213	2	4	3.85	12	4	8	88								2019-01-16	fresh cycle	IVF	0
0549	9.63	2.3	41	51	3	31.2	24.2123	4	2	41.3	16.3	12.43	3.89	83.68								2016-05-18	fresh cycle	IVF	0
0550	41.17	4.51	31	33	5	26	20.984	3	3.2	83.6	17	14	3	83								2020-08-14	fresh cycle	IVF	0
0551	24.98	4.85	40	39	2.67	29.1	30.2992	4	2	125.8	17	15	2	83								2019-12-24	fresh cycle	IVF	0
0552	18.7	6.36	30	31	3	27.5	30.0408	3	3.2	120.3	18	16	2	82								2020-04-24	fresh cycle	IVF	0
0553	8.41	11.12	29	30	1	27.55	21.2245	4	2.4	42.4	18	31.77	11.04	57.19								2017-05-30	fresh cycle	IVF	0
0554	24.08	5.53	32	33	7	22.4	26.4236	3	2.6	12.9	19	17	2	81								2019-12-13	fresh cycle	IVF	0
0555	31.07	21.63	34	40	4	24.1	26.4236	5	2.1	244.5	19	12	7	81								2018-05-29	fresh cycle	IVF	0
0556	31.83	6.63	31	32	1	23.4	29.321	5	3.5	98.8	19	9	10	81								2018-05-16	fresh cycle	IVF	0
0557	30.43	4.09	28	27	3	25.3	28.4091	5	3.9	62.4	19	8	11	81								2016-12-18	fresh cycle	IVF	0
0558	34.67	3.77	37	40	7	19.4	23.3556	5	6.5	15.2	19	14	5	81								2016-09-10	fresh cycle	IVF	0
0559	32.46	2.84	33	31	12	24.6	29.0437	6	5.7	94.5	20	18	2	80								2018-11-23	fresh cycle	IVF	0
0560	21.29	6.29	27	28	3	16	26.9896	3	2.7	15.08	20	10	10	80								2016-07-20	fresh cycle	IVF	0
0561	29.82	8.2	41	32	1	19.6	27.7551	3	4.8	171.3	21	18	3	79								2018-12-26	fresh cycle	IVF	0
0562	46.82	6.63	40	46	16	19.4	17.301	5	7.5	46.9	21	13	8	79								2017-05-10	fresh cycle	IVF	0
0563	26.47	7.22	39	39	0.5	24	26.5731	8	6.9	105.6	21	13.37	7.6	79.03								2017-03-22	fresh cycle	IVF	0
0564	76.96	6.63	40	46	16	19.4	17.301	5	7.5	46.9	21	13	8	79								2016-12-22	fresh cycle	IVF	0
0565	26.47	7.22	39	39	0.5	24	26.5731	8	6.9	105.6	21	13.37	7.6	79.03								2016-09-02	fresh cycle	IVF	0
0566	26.47	7.22	38	38	0.5	24	26.5731	8	6.9	105.6	21	13.37	7.6	79.03								2016-06-15	fresh cycle	IVF	0
0567	21.65	3.22	29	31	3	22.1	29.3878	5	4.7	53.1	22	12	10	78								2018-06-30	fresh cycle	IVF	0
0568	21.65	3.22	28	30	3	22.1	29.3878	5	4.7	53.1	22	12	10	78								2017-10-10	fresh cycle	IVF	0
0569	9.83	4.79	26	27	5	25.2	22.4913	3	3.5	68	24	24	8	68								2021-04-30	fresh cycle	IVF	0
0570	47.04	5.17	27	34	0.5	25	24.3911	3	2	25.5	24	22	2	76								2020-01-16	fresh cycle	IVF	0
0571	26.85	4.52	32	37	3	20.4	27.6361	3	4	63.4	24	22	2	76								2019-01-01	fresh cycle	IVF	0
0572	26.83	4.12	29	31	2	23.4	27.5482	6	4	39.47	24	14	10	76								2018-05-27	fresh cycle	IVF	0
0573	40.08	9.42	30	33	4	18.6	23.7228	4	4.7	40.3	24	8	16	76								2017-08-20	fresh cycle	IVF	0
0574	35.96	6.54	39	44	6	21.1	20.202	3	4	82.7	25	13	12	75								2017-09-04	fresh cycle	IVF	0
0575	19.78	15.92	26	27	1.5	24.5	23.1481	4	5.5	35	26	24	2	74								2020-09-15	fresh cycle	IVF	0
0576	20.17	3.91	30	31	5	24.1	22.4913	7	4.1	73.8	26	15	11	74								2018-01-04	fresh cycle	IVF	0
0577	14.47	6.42	26	27	2	18.3	31.1957	4	3	67.7	27	18	9	73								2021-04-20	fresh cycle	IVF	0
0578	17.32	13.77	28	32	3	22	29.3878	3	2.7	16.6	27	22	5	73								2020-12-26	fresh cycle	IVF	0
0579	13.91	5.26	34	27	6	26.5	38.8209	3	1.5	26.7	27	24	3	73								2020-08-17	fresh cycle	IVF	0
0580	14.17	2.73	32	36	1	23.9	26.5731	4	3.6	88	27	18	9	73								2018-10-22	fresh cycle	IVF	0
0581	23.15	6.77	32	31	3	23.8	20.1995	5	2	55.59	28	25	3	72								2020-04-29	fresh cycle	IVF	0
0582	31.54	7.08	31	31	5	21.4	18.2899	4	5.5	53.6	28	18	10	72								2018-09-29	fresh cycle	IVF	0
0583	18		26	28	3	23.6	25.6173	2	2.5	17.59	28	10	18	72								2017-11-30	fresh cycle	IVF	0
0584	25.46	7.14	28	29	2		21.6333	7	2.5	80.2	28	15	13	72								2017-08-16	fresh cycle	IVF	0
0585	23.82	3.14	26	30	4	31.2	17.9931	5	3.6	67.9	28	12	16	72								2017-04-25	fresh cycle	IVF	0
0586	22.2	11.82	33	34	5	19.8	25.6896	4	1.5	43.5	29	23	6	71								2021-01-22	fresh cycle	IVF	0
0587	21.55	11.45	35	34	4	34.7	21.2245	2	3.2	23.2	29	27	2	71								2020-05-08	fresh cycle	IVF	0
0588	24.43	9.17	26	29	1	31.1	31.1419	4	6.6	53.2	29	25	4	71								2018-09-05	fresh cycle	IVF	0
0589	18.32	8.54	29	29	1	18.4	27.4406	5	5	68.2	30	26	4	70								2021-03-10	fresh cycle	IVF	0
0590	17.11	9.6	27	26	4	21.9	19.1516	3	3.1	140.9	30	26	4	70								2020-08-22	fresh cycle	IVF	0
0591	12.39	9.95	30	35	1	20.2		2	6.1	39.6	30	28	2	70								2020-08-02	fresh cycle	IVF	0
0592	8.08	5.45	37	36	3	24.9	26.7299	2	4.5	27.7	30	27	3	70								2019-05-14	fresh cycle	IVF	0
0593	15.58	6.95	29	28	4	20	30.6689	4	4.8	80.1	30	27	3	70								2019-05-08	fresh cycle	IVF	0
0594	23.83	6.5	40	42	5	24.5	28.3447	7	7.5	38	30	21	9	70								2016-07-06	fresh cycle	IVF	0
0595	32.43		36	34	0.5	19.7	26.4236	9	2.3	66.4	30	22.22	7.73	70.05								2016-05-18	fresh cycle	IVF	0
0596	32.23	11.23	30	30	3	19.9	22.2041	3	3.6	18.9	31	26	5	69								2019-06-11	fresh cycle	IVF	0
0597	61.04		32	31	2.67	18.3	21.1389	2	4.8	102.7	31	28	3	69								2019-03-27	fresh cycle	IVF	0
0598	28.83	4.29	36	43	5	22.9	24.0741	6	2.5	98.4	31	28	3	69								2019-03-27	fresh cycle	IVF	0
0599	26.12	7.67	33	27	1	24.8	24.6914	6	5.6	11.2	31	28	3	69								2019-01-10	fresh cycle	IVF	0
0600	61.04	3.71	32	30	2	18.3	21.1389	2	4.8	102.7	31	28	3	69								2018-11-26	fresh cycle	IVF	0
0601	28.07	8.23	32	32	3	20.2	28.959	5	3.2	90.5	31	17	14	69								2017-09-25	fresh cycle	IVF	0
0602	26.36	8.8	27	28	3	22.7	20.2449	3	7	9.1	31	17	14	69								2017-08-12	fresh cycle	IVF	0
0603	17.69	12.75	26	30	5	20	23.4375	5	1.7	44	32	29	3	68								2020-08-01	fresh cycle	IVF	0
0604	5.17	8.93	29	29	2	22.2	32.6531	3	3.4	61.5	32	29	3	68								2020-04-26	fresh cycle	IVF	0
0605	20.6	7.57	36	38	6	23	31.4359	4	2	121.9	32	19	13	68								2019-12-08	fresh cycle	IVF	0
0606	8.6	3.1	29	28	1.5	23.4	23.939	4	4.8	116.8	32	29	3	68								2019-12-07	fresh cycle	IVF	0
0607	4.24	7.5	28	27	2.5	19	32.8466	6	3.4	64.2	32	30	2	68								2019-11-09	fresh cycle	IVF	0
0608	20.6	7.57	36	38	6	23	31.4359	4	2	121.9	32	19	13	68								2019-08-12	fresh cycle	IVF	0
0609	50.04	4.95	38	40	2	22	26.5285	10	1.3	118.1	32.3	17.67	14.67	67.66								2016-10-28	fresh cycle	IVF	0
0610	26.85	8.22	35	35	4	23	24.7721	5	6.6	38.8	32.9	28.1	4.75	67.15								2016-05-26	fresh cycle	IVF	0
0611	24.45	12.77	30	30	2	23.7		5	2.6	64.1	33	30	3	67								2020-07-31	fresh cycle	IVF	0
0612	13.4	7.15	42	37	1	23	21.9713	2	6.5	17.9	33	32	1	67								2019-05-22	fresh cycle	IVF	0
0613	37.06	2.85	35	36	3	24.1	23.03	5	1.8	141.6	33	25	8	67								2018-07-21	fresh cycle	IVF	0
0614	29.58	6.62	26	25	2	23	19.2526	3	2.6	14.04	33.4	27.72	5.71	66.57								2016-08-30	fresh cycle	IVF	0
0615	35.08	6.03	31	31	4	19.8	28.3937	5	3.3	70.4	34	31	3	66								2021-03-27	fresh cycle	IVF	0
0616	14.45	7.53	31	35	8		18.2531	3	3.7	66.9	34	32	2	66								2019-06-22	fresh cycle	IVF	0
0617	29.07	6.64	28	32	5	20.2	27.7743	6	5	24.7	34	18	16	66								2019-06-01	fresh cycle	IVF	0
0618	16.27	18.42	25	28	3	19.6	21.9713	3	3.7	24.87	34	14	20	66								2018-06-27	fresh cycle	IVF	0
0619	34.83	6.99	27	26	4	26.3	19.2526	7	7.8	15.1	34	17	17	66								2017-08-11	fresh cycle	IVF	0
0620	16.94	9.1	28	29	3	24	30.3233	5	4	26.9	35	30	5	65								2020-10-29	fresh cycle	IVF	0
0621	18.36	7.04	27	27	0.5	26.6	27.7575	4	3.2	132.8	35	27	8	65								2020-04-14	fresh cycle	IVF	0
0622	16.22	11.83	33	34	2	22.6	22.0386	4	2.7	77.3	36	27	11	62								2020-12-19	fresh cycle	IVF	0
0623	14.35	8.4	28	29	2	21.5	25.8264	5	3.7	124.8	36	32	4	64								2020-10-14	fresh cycle	IVF	0
0624	18.88	5.09	24	24	5	18.7	27.7551	5	6.7	72.7	36	34	2	64								2018-11-15	fresh cycle	IVF	0
0625	28.27	11.44	26	31	1		23.4277	5	2.5	51	36	31	5	64								2018-09-21	fresh cycle	IVF	0
0626	34.81	8.95	36	42	9	25.1	29.3524	3	2.4	19.8	36	28	8	64								2017-12-19	fresh cycle	IVF	0
0627	20.23	3.59	29	30	2	16.9	28.7037	4	5	20	36	29	7	64								2017-04-10	fresh cycle	IVF	0
0628	26.07	9.16	35	41	7	28.2	20.6193	7	5.3	49.6	36	23	13	64								2017-03-28	fresh cycle	IVF	0
0629	15.99	5.31	32	36	2	24.9	26.8612	5	3.6	85.2	36	36	18	46								2016-08-25	fresh cycle	IVF	0
0630	13.07	7.2	26	25	0.33	22	25.42	8	3.7	94.2	36.5	24.9	11.7	59.8								2017-03-24	fresh cycle	IVF	0
0631	8		28	29	3	19.6	25.9516	4	5.6	21.94	36.6	26.87	9.69	63.44								2016-11-23	fresh cycle	IVF	0
0632	13.75	6.03	29	29	3.5	22.1	21.4619	3	7.2	27.6	36.8	28.05	8.7	63.25								2016-11-13	fresh cycle	IVF	0
0633	21.89	8.57	26	26	2.5	22	27.1605	3	6.2	25.6	37	35	2	63								2021-03-22	fresh cycle	IVF	0
0634	17.45	8.39	35	35	1.75	23	21.9671	4	1	27.3	37	28	9	63								2021-01-03	fresh cycle	IVF	0
0635	17.44	8.01	26	25	2	24.8	32.6531	3	1.5	95.6	37	29	8	63								2020-09-17	fresh cycle	IVF	0
0636	14.47	6.66	28	29	6	22.5	28.3447	5	2.5	21.9	37	34	3	63								2020-04-25	fresh cycle	IVF	0
0637	25.59	6.24	28	29	1	23.4	27.2173	6	8.7	13.2	37	35	2	63								2019-04-23	fresh cycle	IVF	0
0638	22.24	3.61	27	26	5	19.8	27.143	4	4.1	80.4	37	27	10	63								2017-07-12	fresh cycle	IVF	0
0639	23.01	5.58	31	31	2	27.7	21.9671	4	1.5	34.06	37	26	11	63								2017-05-17	fresh cycle	IVF	0
0640	8.09	3.47	44	49	1	19.8	23.1481	3	1.6	212.6	38	24	14	62								2017-04-14	fresh cycle	IVF	0
0641	16.42	20.86	25	32	1.5	18.1	23.1837	3	3.9	36	39	37	2	61								2020-11-03	fresh cycle	IVF	0
0642	25.91	5.57	42	41	3		29.3878	4	1.7	36.7	39	37	2	61								2020-09-25	fresh cycle	IVF	0
0643	7.64	2.5	30	39	2	18.5	32.872	4	4.7	67.1	39	37	2	61								2020-08-17	fresh cycle	IVF	0
0644	21	14.93	32	36	3	23	25.335	6	4.2	85	39	35	4	61								2020-04-16	fresh cycle	IVF	0
0645	23.04	7.83	24	26	2	25	20.0474	5	0.9	13.38	39	35	4	61								2019-09-14	fresh cycle	IVF	0
0646	25.91	5.57	41	40	2		29.3878	4	1.7	36.7	39	37	2	61								2019-07-01	fresh cycle	IVF	0
0647	18.89	5.98	34	36	6	21.9	28.0557	4	4.2	79.1	39	35	4	61								2019-04-06	fresh cycle	IVF	0
0648	14.36	11.24	26	25	1	29.4	20.202	2	3.9	24.55	39	18	21	61								2018-08-31	fresh cycle	IVF	0
0649	26.87	4.73	39	38	2	20.3	28.4091	3	4.3	87.9	39	22	17	61								2018-04-02	fresh cycle	IVF	0
0650	43.42	17.3	26	30	4	23.1	20.898	3	5.1	63.57	39	25	14	61								2017-04-12	fresh cycle	IVF	0
0651	26.9	5.31	34	34	5	15.24	34.4753	2	4	58.89	39.7	34.13	5.6	60.27								2018-06-28	fresh cycle	IVF	0
0652	26.9	5.31	33	33	5	15.24	34.4753	2	4	58.89	39.7	34.13	5.6	60.27								2017-07-16	fresh cycle	IVF	0
0653	26.9	5.31	32	32	5	15.24	34.4753	2	4	58.89	39.7	34.13	5.6	60.27								2016-10-08	fresh cycle	IVF	0
0654	20.52	4.39	27	27	2	20	20.3052	4	4.5	99.5	40	33	7	60								2020-08-10	fresh cycle	IVF	0
0655	10.81	10.89	34	37	11	20.3	25.9516	3	1.9	43.7	40	35	5	60								2020-06-03	fresh cycle	IVF	0
0656	28.88	7.08	25	25	2	24.2	23.1481	3	6.8	38.91	40	28	12	60								2018-07-05	fresh cycle	IVF	0
0657	22.9	14.77	36	36	5	20.2	28.6801	4	3	38.2	40.6	31.66	8.96	59.38								2016-05-04	fresh cycle	IVF	0
0658	18.46	12.21	33	33	3	18.6	23.1481	4	2.6	23.9	41	37	4	59								2020-11-27	fresh cycle	IVF	0
0659	4.23	3.67	26	31	0.25	20	19.487	4	2	47.1	41	36	5	59								2019-10-24	fresh cycle	IVF	0
0660	5.51	6.6	38	46	1	23.2	24.9649	7	0.8	27	41	38	3	59								2019-08-08	fresh cycle	IVF	0
0661	3.81	2.47	36	36	4	19.63	27.6817	2	2.4	119.8	41	38	3	59								2019-04-02	fresh cycle	IVF	0
0662	3.6	2.56	29	28	5	16.9	23.1206	3	3.5	71.7	41	37	4	59								2019-03-12	fresh cycle	IVF	0
0663	17		29	29	2	26.8	30.3673	4	6.8	84.87	41	25	16	59								2018-04-09	fresh cycle	IVF	0
0664	10.34	4.3	30	28	2	20.8	25.4581	2	2.9	45.6	41	26	15	59								2017-07-31	fresh cycle	IVF	0
0665	8.38	7.94	29	26	2.08	19.9		3	2.9	93.1	42	40	2	58								2020-12-09	fresh cycle	IVF	0
0666	7.53	2.96	39	32	3.42	24.1	23.7228	4	1.5	37.5	42	41	1	58								2020-11-02	fresh cycle	IVF	0
0667	3.12	3.63	24	27	1	19.5	24.8163	4	5	120.3	42	38	4	58								2020-07-08	fresh cycle	IVF	0
0668	16.54	12	27	28	2	21	23.6713			47.2	42	39	3	58								2020-05-14	fresh cycle	IVF	0
0669	17.45	7.41	34	32	2	19	29.4118	4	4.2	13	42	40	2	58								2019-12-25	fresh cycle	IVF	0
0670	17.9	4.02	40	40	5		25.2493	5	4.3	83.4	42	38	4	58								2019-11-13	fresh cycle	IVF	0
0671	25.89	7.81	34	35	12.08	22.6	21.6049	4	4	22.9	42	39	3	58								2019-08-07	fresh cycle	IVF	0
0672	18.76	3.26	22	25	1	28.3	23.0546	6	1	76.2	42	30	12	58								2018-07-28	fresh cycle	IVF	0
0673	15.87	4.2	29	33	4	19.5	32.872	4	4.8	16	42	31	11	58								2017-11-25	fresh cycle	IVF	0
0674	14.46	3.79	29	28	1	19.1	19.7232	7	3	41.9	43	42	1	57								2020-10-02	fresh cycle	IVF	0
0675	12.41	7.92	30	36	5	24.5	26.1719	2	1.8	59.7	43	30	5	65								2019-10-20	fresh cycle	IVF	0
0676	18.62	3.75	40	39	10	27.9	28.1625	5	2.8	106.8	43	35	8	57								2019-06-18	fresh cycle	IVF	0
0677	23.17	3.22	38	40	14	21.8	28.3604	3	3.4	76.4	43	39	4	57								2018-10-27	fresh cycle	IVF	0
0678	14.74	9.41	30	34	6	27.3	20.7612	4	6.3	55	43	26	17	57								2018-05-25	fresh cycle	IVF	0
0679	32.4	10.67	33	33	7	16.6	26.4236	7	8.7	27.5	43	28	15	57								2018-04-24	fresh cycle	IVF	0
0680	19.42	3.48	27	26	3	26.4	25.4694	6	2.7	15.9	43	34	9	57								2017-07-22	fresh cycle	IVF	0
0681	19.37	9.27	27	26	3.92	28.23	24.8016	9	0.3	155.1	43.7	25.1	18.62	56.28								2017-07-24	fresh cycle	IVF	0
0682	47.33	3.52	28	31	7	22.6	22.2291	2	1	44.3	44	33	11	56								2021-04-30	fresh cycle	IVF	0
0683	14.99	3.62	34	35	2	25.1	23.8754	6	3.9	77.2	44	18	26	56								2018-06-15	fresh cycle	IVF	0
0684	8.65	2.39	30	29	3	21.3	25.4327	3	3.4	46.77	44	30	14	56								2018-05-19	fresh cycle	IVF	0
0685	34.06	6.86	34	52	1	22.2	23.5294	5	2	40.3	44	25	19	56								2018-01-26	fresh cycle	IVF	0
0686	32.3		26	26	2	24.8	20.9024	7	5.3	44.81	44.81	30.84	5.14	64.02								2016-04-30	fresh cycle	IVF	0
0687	6.99	5.97	30	37	2	21.8		4	2.7	86.5	45	38	7	55								2019-06-30	fresh cycle	IVF	0
0688	22.98	4.57	28	34	0.5	23.4	27.6817	3	7.2	42.5	45	43	2	55								2018-11-26	fresh cycle	IVF	0
0689	31.01	4.67	26	27	1	21.6	20.7612	7	6.2	51.23	45	34	11	55								2018-09-24	fresh cycle	IVF	0
0690	10.78	6.67	47	46	5	24.4	27.6361	3	5.6	12.1	45	35	10	55								2018-05-12	fresh cycle	IVF	0
0691	12		26	26	2.83	20.2	19.3792	6	5.7	117.9	45	22	23	55								2017-11-24	fresh cycle	IVF	0
0692	26.47	11.82	40	41	7	26.3	28.0864	7	6.4	24.6	45	34	11	55								2017-11-11	fresh cycle	IVF	0
0693	6.19	9.45	29	30	1.5	23.88	20.7612	4	3.9	31.7	45	35	10	55								2016-09-27	fresh cycle	IVF	0
0694	30.35	4.63	29	29	4	19.5	23.3887	4	7.4	54.8	45.6	27.79	17.77	54.44								2017-05-05	fresh cycle	IVF	0
0695	17.67	3.97	26	29	3	22.3	27.6817	3	1	130.59	46	42	4	54								2020-05-29	fresh cycle	IVF	0
0696	12.7	9.28	25	28	2	20.4	23.5102	5	3.6	115.5	46	44	2	54								2019-09-14	fresh cycle	IVF	0
0697	9.14	6.99	28	30	8	25.4	17.9931	3	3.4	39.5	46	44	2	54								2019-07-13	fresh cycle	IVF	0
0698	19.93	15.67	28	30	5	23	20.3125	4	3	71.6	46	43	3	54								2019-01-20	fresh cycle	IVF	0
0699	10.96	6.7	35	38	4	22.2	21.9713	2	1	119.4	46	43	3	54								2018-09-29	fresh cycle	IVF	0
0700	38.69	3.65	40	49	17	22.4	27.6817	3	2.6	30.2	46	29	17	54								2017-06-21	fresh cycle	IVF	0
0701	23.5	4.57	27	27	5	17.2	22.0932	3	5.3	44.6	46	34	12	54								2017-05-16	fresh cycle	IVF	0
0702	20.34	2.97	33	35	2	22.8	25.2493	4	2.5	40.4	47	40	7	53								2020-11-01	fresh cycle	IVF	0
0703	32.2	17.37	31	30	1	19	20.0474	3	3.7	46	47	42	5	53								2020-10-22	fresh cycle	IVF	0
0704	15.45	4.93	28	28	4	20.8	20.7476	3	2.5	79.3	47	46	1	53								2020-05-26	fresh cycle	IVF	0
0705	45.74	2.94	35	42	1	20.3	22.0932	3	4.2	178.1	47	43	4	53								2019-11-14	fresh cycle	IVF	0
0706	6.1	3.65	36	38	0.25	25.4	25.8546	6	1.5	25.7	47	43	4	53								2019-11-01	fresh cycle	IVF	0
0707	8.65	11.88	27	29	2	23.5	21.4533	7	2.9	110.7	47	45	2	53								2019-09-25	fresh cycle	IVF	0
0708	25.62	5.72	34	32	2.5	24.9	23.3887	7	5.7	145	47	43	4	53								2019-09-24	fresh cycle	IVF	0
0709	14.09	8.19	31	35	5	20.1	25.3515	5	3.2	133.6	47	44	3	53								2019-04-15	fresh cycle	IVF	0
0710	5.84	5.84	27	26	3		29.0859	3	4.7	105.6	47	34	13	53								2018-06-19	fresh cycle	IVF	0
0711	7.67	7.53	26	28	1	21.1	22.5309	4	2.3	161.23	47	14	33	53								2017-10-18	fresh cycle	IVF	0
0712	45.06	2.33	35	39	5	24	26.8745	5	7.8	24.3	47	36	11	53								2017-06-05	fresh cycle	IVF	0
0713	15.71	12.64	26	31	4		20.7612	4	2.5	44.6	47	35	12	53								2016-12-19	fresh cycle	IVF	0
0714	49.9	13.87	25	30	4	18	17.9592	3	4	14.6	47.3	24.54	22.71	52.75								2016-09-29	fresh cycle	IVF	0
0715	7.61	10.81	40	43	3	26.7	26.2596	5	2	112	48	33	15	52								2021-03-23	fresh cycle	IVF	0
0716	24.17	6.79	33	36	7	23	32.2831	2	3.2	47.2	48	41	7	52								2020-09-10	fresh cycle	IVF	0
0717	17.58	2.17	29	28	5	16.9	25.4327	4	3.9	57.8	48	46	2	52								2019-11-11	fresh cycle	IVF	0
0718	17.67	3.97	25	28	2	22.3	27.6817	2	1.5	98.2	48	44	4	52								2019-06-07	fresh cycle	IVF	0
0719	8.46	2.61	31	32	2	27	26.8274	3	1.8	106.2	48	43	5	52								2019-05-25	fresh cycle	IVF	0
0720	28.99		40	38	1	23.4	23.03	4	1	28.1	48	42	6	52								2019-04-23	fresh cycle	IVF	0
0721	30.46	4.5	37	43	7	20	21.9671	7	3.7	50.9	48	33	15	52								2018-10-19	fresh cycle	IVF	0
0722	30.46	4.5	37	43	7	20	21.9671	7	3.7	50.9	48	33	15	52								2018-06-14	fresh cycle	IVF	0
0723	9.71	19.09	27	27	4	21.3	25.3934	5	5.7	17.1	48	34	14	52								2018-06-09	fresh cycle	IVF	0
0724	13.24	7.55	29	29	2	24	27.6817	5	5.8	49.6	48	33	15	52								2018-04-20	fresh cycle	IVF	0
0725	7.89	6.31	27	25	1	24	18.6851	3	4.4	21	48	38	10	52								2016-09-16	fresh cycle	IVF	0
0726	14.23	4.01	30	33	5	25.7	29.0688	4	3.3	92.2	49	47	2	51								2020-11-12	fresh cycle	IVF	0
0727	16.87	6.65	32	23	7.75	24	22.4913	2	1.5	53.4	49	45	4	51								2020-10-25	fresh cycle	IVF	0
0728	32.03	9.77	26	29	4	29.3	23.1405	3	1.5	50.2	49	43	6	51								2020-09-02	fresh cycle	IVF	0
0729	16.87	6.65	31	23	2	24	22.4913	2	1.5	53.4	49	45	4	51								2020-08-20	fresh cycle	IVF	0
0730	11.28	15.18	30	29	1.33	20.6	23.3556	4	2	16.8	49	46	3	51								2020-08-06	fresh cycle	IVF	0
0731	18.27	6.14	26	28	2	27.3	30.8642	7	2.2	44.4	49	46	3	51								2020-07-19	fresh cycle	IVF	0
0732	9.51	6.15	41	40	7.5	28.4	25.2595	4	7	22.7	49	48	1	51								2020-06-30	fresh cycle	IVF	0
0733	2.1	9.09	28	26	1	26.6	26.1224	4	2.2	47.6	49	46	3	51								2020-06-24	fresh cycle	IVF	0
0734	23	3.24	41	45	0.5	26.8	25.3444	7	1.4	199.9	49	44	5	51								2019-08-05	fresh cycle	IVF	0
0735	40.5		31	32	3	23.7	21.6049	3	5.1	45.1	49	45	4	51								2019-06-03	fresh cycle	IVF	0
0736	12.28	4.08	31	32	5	20.4	25.0995	3	3.1	86.3	49	47	2	51								2018-11-12	fresh cycle	IVF	0
0737	14.8	8.99	29	29	3	25.4	25.8264	4	4.6	49.41	49.8	34.2	15.58	50.22								2017-08-04	fresh cycle	IVF	0
0738	14.8	8.99	28	29	3	25.4	25.8264	4	4.6	49.41	49.8	34.2	15.58	50.22								2016-10-10	fresh cycle	IVF	0
0739	7.28	2.22	29	28	5	18.4	28.616	3	2.7	88	50	46	4	50								2020-09-28	fresh cycle	IVF	0
0740	21.82	1.82	32	33	4	20.8		3	3.9	75.3	50	47	3	50								2020-09-25	fresh cycle	IVF	0
0741	10.19	4.08	34	34	2	26.1	23.9995	5	5.4	59.8	50	48	2	50								2020-07-23	fresh cycle	IVF	0
0742	4.99	11.72	31	33	4	19.7	29.0533	1	1	64.5	50	48	2	50								2020-05-25	fresh cycle	IVF	0
0743	7.87	4.94	36	32	1	24.5	26.2966	3	1	14.5	50	48	2	50								2019-10-10	fresh cycle	IVF	0
0744	27.1	2.63	30	31	5	22.5	17.9151	7	12.5	119	50	44	6	50								2018-09-29	fresh cycle	IVF	0
0745	16.83	6.71	27	30	1.5	22.9	26.8519	3	6.9	41.4	50	48	2	50								2018-08-21	fresh cycle	IVF	0
0746	14.65	6.71	29	28	5	19	30.2992	5	2.4	102.8	50	32	18	50								2018-01-10	fresh cycle	IVF	0
0747	9.62	6.46	28	29	1.5	18.8		2	5.3	55	50	50	20	30								2016-10-08	fresh cycle	IVF	0
0748	8.09	7.31	32	36	4	29.7	28.3737	4	6.8	52.9	50	34	16	50								2016-10-08	fresh cycle	IVF	0
0749	18.79	14.33	25	25	2	17.8	21.9136	2	3.4	5.5	50.7	43.41	7.32	49.27								2016-05-28	fresh cycle	IVF	0
0750	20.36	7.79	27	28	2	28	17.5771	3	4.7	26.2	51	40	11	49								2021-04-23	fresh cycle	IVF	0
0751	14.8	11.48	27	27	2	21.5	18.7242	4	6.9	28.2	51	46	5	49								2021-04-09	fresh cycle	IVF	0
0752	16.19	6.13	26	28	2	22	27.4648	5	3	94.7	51	46	5	49								2020-09-21	fresh cycle	IVF	0
0753	17.76	2.27	30	28	6	22.1	24.6914	3	4.5	117.4	51	46	5	49								2020-09-14	fresh cycle	IVF	0
0754	5.51	7	32	30	7	25.1	28.4091	7	4.1	53.1	51	49	2	49								2020-08-14	fresh cycle	IVF	0
0755	8.57	11.49	30	30	3.67	20.6	23.7387	6	6.7	48.6	51	47	4	49								2020-07-07	fresh cycle	IVF	0
0756	30.44	8.92	27	33	4	23.4	26.1224	4	2.9	64.6	51	47	4	49								2020-06-16	fresh cycle	IVF	0
0757	9.51	4.62	34	36	7	21.2	27.9904	7	2.1	64.8	51	48	3	49								2019-11-27	fresh cycle	IVF	0
0758	21.3	3.58	28	31	8	25.4	30.0712	7	8.1	91.1	51	34	17	49								2018-05-04	fresh cycle	IVF	0
0759	18.56	8.78	28	25	1	25.2	24.2215	7	5.7	51.1	51	31	20	49								2018-01-09	fresh cycle	IVF	0
0760	17.53	15.55	28	28	7	22.86	21.2585	4	4.3	10	51	35.87	15.18	48.95								2017-07-03	fresh cycle	IVF	0
0761	9.96		28	30	5	23.3	27.7551	5	4.8	88.4	51	35	16	49								2017-04-17	fresh cycle	IVF	0
0762	9.96		27	30	5	23.3	27.7551	5	4.8	88.4	51	35	16	49								2016-10-12	fresh cycle	IVF	0
0763	10.45	7.16	26	27	2	21.2	26.5338	3	3.9	101.7	51.7	37.85	13.88	48.27								2016-07-16	fresh cycle	IVF	0
0764	16.58	12.5	27	27	1.5	18.8	24.2215	3	5.6	5.9	52	47	5	48								2021-03-28	fresh cycle	IVF	0
0765	41.08	2.82	30	32	3	18.2	23.6614	7	2	127.4	52	43	9	48								2021-03-22	fresh cycle	IVF	0
0766	7.09	6.63	26	27	0.5	19.5	21.2953	4	4.5	28	52	46	6	48								2020-08-12	fresh cycle	IVF	0
0767	7	4.3	36	33	4	22.1	20.0692	5	4	153.4	52	47	5	48								2020-07-11	fresh cycle	IVF	0
0768	7	8.98	26	28	2.5	24	30.0712	3	2.1	64.9	52	50	2	48								2019-11-10	fresh cycle	IVF	0
0769	7	8.98	26	28	2.5	23.2	30.0712	3	2.1	6.49	52	50	2	48								2019-09-20	fresh cycle	IVF	0
0770	31.73	4.12	26	31	5	22.5	25.6489	3	6.7	97.1	52	50	2	48								2019-08-11	fresh cycle	IVF	0
0771	13.19	10.85	24	25	3	18.4	30.4498	4	3	117.8	52	49	3	48								2019-07-18	fresh cycle	IVF	0
0772	10.33	2.76	33	28	1	23	27.102	7	6.3	97.2	52	34	18	48								2018-12-09	fresh cycle	IVF	0
0773	24.49	9.49	30	31	9	20	25.6489	4	3.9	46.9	52	42	10	48								2018-09-18	fresh cycle	IVF	0
0774	19.21	5.56	37	34	6	21.5	22.0386	7	7.2	310	52	40	12	48								2018-05-27	fresh cycle	IVF	0
0775	14.85	16.4	30	31	2	20.5	20.5151	2	3.2	37	52	31	21	48								2017-12-23	fresh cycle	IVF	0
0776	11.88	7.03	30	31	2	19.8	28.7274	4	4.9	37.4	52	41	11	48								2017-04-25	fresh cycle	IVF	0
0777	18.55	4.44	32	32	2	27.1	22.5306	2	4.9	78	52	36	16	48								2017-04-14	fresh cycle	IVF	0
0778	17.06	15.18	29	28	2.5	23.6	26.0933	2	4	40.8	53	51	2	47								2020-11-15	fresh cycle	IVF	0
0779	31.91	10.79	27	28	2	21	23.6713	4	4	22.4	53	50	3	47								2020-09-02	fresh cycle	IVF	0
0780	11.47	2.48	23	29	3	24.2		4	3.1	110.7	53	49	4	47								2020-08-17	fresh cycle	IVF	0
0781	5.34	4.47	27	28	1.5	20.4	24.2215	3	4.1	34.3	53	48	5	47								2020-01-18	fresh cycle	IVF	0
0782	23.81	6.07	28	29	4	20.7	28.0497	7	2.7	33.5	53	51	2	47								2020-01-03	fresh cycle	IVF	0
0783	9.57	19.77	26	27	3	27	21.4844	7		33.2	53	49	4	47								2019-07-30	fresh cycle	IVF	0
0784	31.58	4.38	30	29	3	26	20.1995	3	0.5	145.4	53	49	4	47								2019-07-12	fresh cycle	IVF	0
0785	26.67	8.79	41	42	6	27.5	29.0548	4	3.8	44.4	53	47	6	47								2019-06-20	fresh cycle	IVF	0
0786	6.5	3.11	28	28	4	21.8	22.3954	4	4.1	96.5	53	38	15	47								2017-10-28	fresh cycle	IVF	0
0787	25.3	4.38	26	27	1	17.8	23.5294	3	4	63.7	53	38	15	47								2017-10-26	fresh cycle	IVF	0
0788	22.41		33	38	5	19.5	19.9184	5	4.3	110.1	53	36	17	47								2017-06-01	fresh cycle	IVF	0
0789	10.02	5.03	34	35	6	19.1	26.8923	3	2.3	227.38	53	39	14	47								2017-05-17	fresh cycle	IVF	0
0790	6.5	3.11	27	28	4	21.8	22.3954	4	4.1	96.5	53	38	15	47								2017-04-10	fresh cycle	IVF	0
0791	15.11	3.59	32	50	4	27.2	18.1138	5	5	67.8	53	35	18	47								2016-07-01	fresh cycle	IVF	0
0792	9.03	4.44	27	28	1	20.1	26.7299	4	2.7	79.6	54	46	8	46								2020-08-13	fresh cycle	IVF	0
0793	28.74	2.3	28	28	3	24.5	22.0932	3	2	48.3	54	52	2	46								2020-08-08	fresh cycle	IVF	0
0794	12.39	19.12	30	30	5	20.4	26.5731	3	5	125.1	54	50	4	46								2020-08-08	fresh cycle	IVF	0
0795	9.76	4.67	26	27	2	16.6	22.8571	5	5.2	58.9	54	51	3	46								2019-11-15	fresh cycle	IVF	0
0796	28.07	3.97	31	28	4		21.9713	4	5	117.8	54	51	3	46								2019-05-23	fresh cycle	IVF	0
0797	22.9	4.77	35	36	3	29	24.4898	4	8.9	24	54	51	3	46								2019-04-28	fresh cycle	IVF	0
0798	28.07	3.97	31	28	4		21.9713	4	5	117.8	54	51	3	46								2018-12-18	fresh cycle	IVF	0
0799	25.81	4.06	26	28	1	21.2	24.2123	4	6	103.2	54	38	16	46								2018-09-07	fresh cycle	IVF	0
0800	22.7	19.39	27	31	1	20.5	24.5675	7	6.7	100.59	54	29	25	46								2018-07-29	fresh cycle	IVF	0
0801	18.14	2.95	26	30	2	28	22.3435	4	3.1	125.5	54	34	20	46								2018-05-27	fresh cycle	IVF	0
0802	16.53	6.44	31	32	4	21.1	27.4406	3	1.2	82.8	54	34	20	46								2018-05-09	fresh cycle	IVF	0
0803	10.68	9.9	25	27	5	25.4	26.8923	2	4.6	34.2	54	39	15	46								2017-11-28	fresh cycle	IVF	0
0804	14.4	6.9	32	37	2	26.8	28.9062	4	2	22.4	54	36	18	46								2016-11-28	fresh cycle	IVF	0
0805	26.93	4.54	31	31	5	20.2	18.7242	4	2.4	28.2	54.1	32.3	21.8	45.9								2018-08-15	fresh cycle	IVF	0
0806	13.4	6.97	32	34	1	24.22	25.2493	3	6.1	52.5	54.1	44.04	10.09	45.87								2017-06-10	fresh cycle	IVF	0
0807	13.4	6.97	30	32	1	24.22	25.2493	3	6.1	52.5	54.1	44.04	10.09	45.87								2016-01-17	fresh cycle	IVF	0
0808	12.93	5.36	32	32	0.5	19.3	26.7755	3	3.9	64.6	55	47	8	45								2021-04-25	fresh cycle	IVF	0
0809	8.36	8.55	26	26	2	20.5	24.4536	4	2.5	87.3	55	52	3	45								2021-01-11	fresh cycle	IVF	0
0810	28.75	1.27	32	32	3	24.1	27.7551	3	1.3	54.2	55	50	5	45								2020-11-09	fresh cycle	IVF	0
0811	7.07	6.59	27	28	1	19.4	25.5354	7	4.1	182.3	55	50	5	45								2019-09-19	fresh cycle	IVF	0
0812	18.94	3.29	36	41	2	24.77	27.0416	4	4	116.5	55	51	4	45								2019-04-21	fresh cycle	IVF	0
0813	15.12	6.9	27	28	4	23.4	21.6049	4	3.7	34.87	55	31	24	45								2018-08-16	fresh cycle	IVF	0
0814	49.29	3.72	37	48	2	16.9	21.2585	3	1.5	90.3	55	39	16	45								2017-10-20	fresh cycle	IVF	0
0815	25.06	1.53	28	27	1	21.63	18.6851	4	2.5	48.3	55	39	16	45								2017-04-17	fresh cycle	IVF	0
0816	18.65		28	27	2	20.3	24.3025	30	4.3	65.5	55	41	74	45								2016-10-08	fresh cycle	IVF	0
0817	25.63	5.92	36	40	3	20.7	23.6614	4	4.2	163.4	55.5	34	21.5	44.5								2017-12-09	fresh cycle	IVF	0
0818	25.63	5.92	35	39	3	20.7	23.6614	4	4.2	163.4	55.5	34	21.5	44.5								2017-06-26	fresh cycle	IVF	0
0819	38.53	13.56	36	37	7	23.1	23.5102	4	3.8	66.9	56	38	18	44								2018-08-31	fresh cycle	IVF	0
0820	12.7	2.7	30	31	3	29.4	29.9836	2	5	109.7	56	37	19	44								2018-08-06	fresh cycle	IVF	0
0821	9.28	7.42	26	25	3	18.5	23.939	3	5.6	28.2	56	39	17	44								2018-07-07	fresh cycle	IVF	0
0822	18.45	5.72	32	32	6	20.7	23.8751	2	4.7	25	56	44	12	44								2018-06-22	fresh cycle	IVF	0
0823	12.73	8.58	29	29	10	23.31	28.4055	5	3.4	102.7	56	32	24	44								2018-05-25	fresh cycle	IVF	0
0824	13.28	3.08	28	27	5	23.8	26.8274	3	3.4	54.1	56	40	16	44								2018-04-18	fresh cycle	IVF	0
0825	11		29	33	2	22	26.0617	4	4.8	73.6	56	37	19	44								2017-08-18	fresh cycle	IVF	0
0826	36		27	30	1		25.0135	3	3.2	57.5	56	44	12	44								2017-03-29	fresh cycle	IVF	0
0827	9.61	8	29	29	2	23.5	20.7612	7	4	69.6	57	53	4	43								2021-02-23	fresh cycle	IVF	0
0828	5.21	5.76	28	28	1.5	20.2	26.8274	3	3	72.5	57	52	5	43								2020-10-28	fresh cycle	IVF	0
0829	10.84	13.08	29	35	6	27.6	27.7447	7	6	65.8	57	50	7	43								2020-10-24	fresh cycle	IVF	0
0830	3.99	7.72	29	31	5	23.7	21.2245	2	2.1	49.6	57	54	3	43								2020-01-01	fresh cycle	IVF	0
0831	20.78	3.15	32	39	1.5	20.3	22.8374	4	2.4	168.8	57	53	4	43								2019-08-04	fresh cycle	IVF	0
0832	7.9	3.78	28	34	4	20.3	21.7181	5	2.1	172.9	57	53	4	43								2019-07-17	fresh cycle	IVF	0
0833	5.05	4.96	39	39	6	27.7	25.2595	5	9.8	77.81	57	45	12	43								2019-01-25	fresh cycle	IVF	0
0834	24.66	7.21	31	32	3	21	22.7833	4	6.1	85.53	57	40	17	43								2019-01-21	fresh cycle	IVF	0
0835	33.93	6.91	28	35	3	24.5	22.6644	5	4.5	99.9	57	34	23	43								2018-05-19	fresh cycle	IVF	0
0836	33.93	6.91	28	35	3	24.5	22.6644	5	4.5	99.9	57	34	23	43								2017-11-26	fresh cycle	IVF	0
0837	18.43	10.42	37	37	10	22.1	23.8367	5	8.2	79.1	57	40	17	43								2016-12-02	fresh cycle	IVF	0
0838	15.32	5.74	35	36	3	19.1	25.3444	2	2	36.6	57	50	7	43								2016-10-29	fresh cycle	IVF	0
0839	3.86	2.08	30	30	1	19.6	28.7274	5	10.2	27.1	57	52	5	43								2016-09-04	fresh cycle	IVF	0
0840	11.85		24	27	1	22.9	25.3515	8	6.3	103.3	57	41	16	43								2016-05-24	fresh cycle	IVF	0
0841	7.1	5.86	34	33	2	25.1	21.7993	4	5.2	94.3	57.5	39.34	18.14	42.52								2016-08-22	fresh cycle	IVF	0
0842	9.46	5.01	32	31	2	24.2	24.6914	3	4	98.5	57.6	42.13	15.47	42.4								2016-10-23	fresh cycle	IVF	0
0843	14.14	13.7	32	30	5	27.3	25.1808	2	3	133.5	58	54	4	42								2020-05-07	fresh cycle	IVF	0
0844	14.48	5.75	29	31	10.42	21.83	20.7612	3	4.7	95.6	58	53	5	42								2019-12-18	fresh cycle	IVF	0
0845	14.78	10.09	29	32	5	16	20.148	3	6	38.2	58	52	6	42								2019-12-13	fresh cycle	IVF	0
0846	6.57	5.11	27	28	4	19.1	27.4717	2	4.8	52.3	58	55	3	42								2019-11-26	fresh cycle	IVF	0
0847	8.27	5.29	24	24	2	25.4	24.4898	5	2.6	100.1	58	24	34	62								2019-09-23	fresh cycle	IVF	0
0848	11.02	3.04	36	36	2	20.3	20.0474	2	2.2	24.3	58	56	2	42								2019-07-24	fresh cycle	IVF	0
0849	6.57	5.11	27	28	4	19.1		2	4.8	52.3	58	55	3	42								2019-07-17	fresh cycle	IVF	0
0850	17.18	9.88	30	35	3	19.8	26.8745	4	4.1	35.9	58	38	20	42								2018-05-27	fresh cycle	IVF	0
0851	11.01	5.54	33	28	3	19.9	23.6614	5	8.5	37.3	58	41	17	42								2018-05-19	fresh cycle	IVF	0
0852	23.82	4.09	27	27	9	20.3	27.1314	3	3	48.8	58	44	14	42								2018-05-17	fresh cycle	IVF	0
0853	13.03	2.76	36	39	4	19.5	21.9713	4	9	96.6	58	44	14	42								2018-01-05	fresh cycle	IVF	0
0854	12.77	4.85	28	28	2	24.6	23.5294	5	8.2	70.11	58	39	19	42								2017-12-27	fresh cycle	IVF	0
0855	43.55	9.15	33	37	7	21.2	25.2174	6	3.8	21.2	58	46	12	42								2017-08-26	fresh cycle	IVF	0
0856	5.61	3.64	28	30	3	17.6	24.0741	3	2.5	127.4	58	44	14	42								2017-08-26	fresh cycle	IVF	0
0857	12.51	2.21	28	30	7	24.7	21.6263	3	5.6	100.8	58	58	18	24								2017-07-04	fresh cycle	IVF	0
0858	8.51	7.98	24	24	4	19.8	24.8016	3	4.8	99.6	58	37	21	42								2017-04-21	fresh cycle	IVF	0
0859	32.45	3.34	34	37	2	26.67	26.0617	3	7.6	23.3	58	48	10	42								2016-11-14	fresh cycle	IVF	0
0860	17.2	8.05	36	31	2	27.1	18.5178	3	2	22.1	59	53	6	41								2020-10-25	fresh cycle	IVF	0
0861	14.83	4.25	27	33	7	21.3		3	3.2	46	59	52	7	41								2020-08-27	fresh cycle	IVF	0
0862	23.77	5.2	28	28	1	19.9	23.3887	4	3.8	47.5	59	51	8	41								2020-08-24	fresh cycle	IVF	0
0863	11.75	2.56	38	31	3	28.3	32.3265	7	5.2	58.1	59	56	3	41								2019-08-13	fresh cycle	IVF	0
0864	18.19	6.5	30	31	10	25.7	28.7356	4	2.3	75.1	59	53	6	41								2019-08-07	fresh cycle	IVF	0
0865	11.46	8.36	27	27	2.58	19.1	23.3234	4	8.6	82.1	59	50	9	41								2019-05-19	fresh cycle	IVF	0
0866	9.94	3.75	25	27	2	25.1	24.8016	7	7.5	103.9	59	43	16	41								2018-05-27	fresh cycle	IVF	0
0867	9.21	5.84	33	31	12	21	27.5482	8	6.1	85.34	59	48	11	41								2017-08-13	fresh cycle	IVF	0
0868	15		38	36	5	22.03	23.6614	3	7.6	38.8	59	46	12.95	41.05								2016-07-09	fresh cycle	IVF	0
0869	21.5	7.37	28	30	2	17.7	27.7744	3	1.5	26.4	59.4	51.61	7.83	40.55								2016-10-23	fresh cycle	IVF	0
0870	13	4.52	40	31	0.92	22.1	22.5981	2	1.6	75.57	59.49	52.18	7.27	40.55								2018-05-27	fresh cycle	IVF	0
0871	13	4.52	36	28	0.92	22.1	22.5981	2	1.6	75.57	59.49	52.18	7.27	40.55								2015-04-20	fresh cycle	IVF	0
0872	9.37	6.42	29	26	2	20.4	21.8776	3	2.9	28.6	59.8	51.59	8.22	40.19								2016-05-21	fresh cycle	IVF	0
0873	10.52	4.12	25	26	1.5	23.8	25.3069	3	2.7	77.3	60	54	6	40								2021-04-03	fresh cycle	IVF	0
0874	22.41	5.35	30	31	3	23.5	22.7244	2	2	5.5	60	51	9	40								2020-05-16	fresh cycle	IVF	0
0875	33.29	3.65	33	34	3	18.8	20.9024	4	11	35.4	60	57	3	40								2019-10-01	fresh cycle	IVF	0
0876	13.63	5.94	28	26	6	26.6	23.8367	5	2.3	12	60	58	2	40								2019-09-04	fresh cycle	IVF	0
0877	12.68	7.93	24	26	5	26.6	18.3768	6	3.1	95.6	60	54	6	40								2019-07-07	fresh cycle	IVF	0
0878	19.15	2.82	39	41	6	22.7	24.0741	3	3	39.4	60	44	16	40								2018-06-11	fresh cycle	IVF	0
0879	21.44	11.26	42	42	3	21.5	28.3937	42	4.9	25.7	60	47	13	40								2018-04-24	fresh cycle	IVF	0
0880	10.99	5.95	31	30	3	20	22.8571	3	2.4	55.8	60	46	14	40								2018-03-09	fresh cycle	IVF	0
0881	31.22	4.53	31	34	6	21.9	21.9713	3	5.5	84.1	60	47	13	40								2017-12-29	fresh cycle	IVF	0
0882	17.46		27	29	3	24.3	22.0932	3	4.9	48	60	47	13	40								2017-07-08	fresh cycle	IVF	0
0883	16.92	5.99	27	27	4	18.4	31.0204	5	1.3	24.6	60	46	14	40								2017-04-25	fresh cycle	IVF	0
0884	33.3		26	26	2	21.3	22.4913	5	5.2	83.7	60	50	10	40								2017-04-08	fresh cycle	IVF	0
0885	3.43	4.24	27	28	2	46.5		2	4.1	37.9	60	53	7	40								2016-12-16	fresh cycle	IVF	0
0886	13.9	5.75	24	25	0.42	23.8	19.8177	4	5	29.1	60	46	14	40								2016-09-23	fresh cycle	IVF	0
0887	16.42	7.08	35	34	11	22.4	23.4568	5	5.7	79.6	60	44	16	40								2016-07-08	fresh cycle	IVF	0
0888	24.54	7.49	33	33	1	21.19	30.7394	5	6.4	58.1	60.2	40.36	19.82	39.82								2016-07-30	fresh cycle	IVF	0
0889	12.22	6.54	26	28	3	27	19.8839	6	4.2	89.5	61	50	11	39								2020-09-25	fresh cycle	IVF	0
0890	12.11	5.33	34	36	3	24.5	21.6049	7	5	51.7	61	58	3	39								2019-11-20	fresh cycle	IVF	0
0891	12.09	3.57	37	40	11	26	26.5731	3	1.2	22.14	61	47	14	39								2019-03-17	fresh cycle	IVF	0
0892	9.99	8.12	26	27	5	18.8	24.5779	7	6.8	55.2	61	58	3	39								2018-10-27	fresh cycle	IVF	0
0893	17.06	3.09	27	28	3	27.7	23.1481	2	5.7	35.51	61	48	13	39								2018-09-24	fresh cycle	IVF	0
0894	9.26	3.33	35	35	7	23.38	26.7299	3	3.4	145.7	61	29	32	39								2018-05-30	fresh cycle	IVF	0
0895	18.66	8.53	29	29	3	20.1	21.0077	5	5.1	28.48	61	50	11	39								2018-05-24	fresh cycle	IVF	0
0896	27.95	2.83	34	37	14		22.4913	2	5.9	34	61	51	10	39								2017-11-22	fresh cycle	IVF	0
0897	15.13	4.43	31	32	3	16.2	20.9024	4	6.5	19.5	61	48	13	39								2017-11-17	fresh cycle	IVF	0
0898	12.09	3.57	36	38	10	25.2	24.8016	3	1.2	22.14	61	47	14	39								2017-11-04	fresh cycle	IVF	0
0899	4.88	3.35	39	42	2	19.5	34.6021	2	2.2	45.1	61	40	21	39								2017-10-13	fresh cycle	IVF	0
0900	4.88	3.35	39	42	2	19.5	34.6021	2	2.2	45.1	61	40	21	39								2017-06-19	fresh cycle	IVF	0
0901	4.88	3.35	38	42	2	19.5	34.6021	2	2.2	45.1	61	40	21	39								2017-03-28	fresh cycle	IVF	0
0902	24		36	41	12	20.7	26.1224	7	5.8	149.7	61.4	40.99	20.42	38.59								2016-08-09	fresh cycle	IVF	0
0903	20.78	4.35	34	34	6	23.6	24.2215	6	3	259.72	61.87	35.06	26.81	38.13								2016-10-01	fresh cycle	IVF	0
0904	9.19	10.29	22	28	0.33	20.9	20.2812	3	3.6	70.3	62	54	8	38								2021-04-25	fresh cycle	IVF	0
0905	18.98	15.57	25	29	1	16.4	23.1481	2	2.5	83.4	62	58	4	38								2021-03-22	fresh cycle	IVF	0
0906	23.36	3.84	29	33	1		23.939	7	9	41.6	62	60	2	38								2020-12-14	fresh cycle	IVF	0
0907	23.36	3.84	29	33	0.5		23.939	7	9	41.6	62	60	2	38								2020-10-22	fresh cycle	IVF	0
0908	5.5	2.45	29	28	1.5	20.4	25.9455	3	1	45.9	62	55	7	38								2020-10-21	fresh cycle	IVF	0
0909	5.36	2.3	27	23	1	22	18.1662	4	4	44	62	59	3	38								2019-12-12	fresh cycle	IVF	0
0910	16.66	4.7	30	37	6	21.2	22.6422	5	7	55.4	62	59	3	38								2019-09-24	fresh cycle	IVF	0
0911	5.36	2.3	26	23	1	22		4	4	44	62	59	3	38								2019-09-05	fresh cycle	IVF	0
0912	16.66	4.7	29	37	5	21.2	22.6422	5	7	55.4	62	59	3	38								2019-07-27	fresh cycle	IVF	0
0913	10.72	4.28	25	28	1.5	18.1	27.1314	6	6.1	74.8	62	58	4	38								2019-07-19	fresh cycle	IVF	0
0914	7.41	8.12	40	40	6	29.4	32	3	4	24.1	62	59	3	38								2019-04-16	fresh cycle	IVF	0
0915	11.06	10.24	27	28	0.5	22.6	19.3792	4	4.9	55.8	62	57	5	38								2019-03-21	fresh cycle	IVF	0
0916	11.34	7.62	36	38	1	22.7	21.2245	3	3.5	70.4	62	46	16	38								2018-07-21	fresh cycle	IVF	0
0917	3.78	3.23	30	31	4	20	31.25	2	3.6	40.27	62	48	14	38								2018-06-18	fresh cycle	IVF	0
0918	11.34	7.62	36	38	1	22.7	21.2245	3	3.5	70.4	62	46	16	38								2018-04-22	fresh cycle	IVF	0
0919	21		29	28	3	15.6	18.937	3	2.5	124.5	62	32	30	38								2018-03-14	fresh cycle	IVF	0
0920	47		38	48	3	18.8	20.2865	4	6.6	37.9	62	55	7	38								2018-03-13	fresh cycle	IVF	0
0921	19		30	28	1	24.4	21.8573	3	5.6	85.5	62	45	17	38								2018-01-27	fresh cycle	IVF	0
0922	24.28	11.72	24	27	2	23.6	30.3126	3	3.6	9.7	62	52	10	38								2018-01-12	fresh cycle	IVF	0
0923	7.81	7.37	26	30	2	22.5	28.6661	5	3.3	44.4	62	38	24	38								2017-12-29	fresh cycle	IVF	0
0924	25.05	3.89	34	37	6	24.34	26.1224	2	3.8	46.8	62	45	17	38								2016-10-16	fresh cycle	IVF	0
0925	18.89		30	35	2	29.76	20.2865	5	4	29.8	62.1	58.9	15.3	45.3								2016-07-02	fresh cycle	IVF	0
0926	17.69	7.16	33	35	5	21.2	23.6614	5	5.5	33.2	63	54	9	37								2021-04-25	fresh cycle	IVF	0
0927	8.08	6.85	26	36	3	23.9	22.4913	4	2.5	120.3	63	59	4	37								2021-01-30	fresh cycle	IVF	0
0928	28.19	18.05	34	33	3	19.5	25.2493	7	3.2	34.8	63	61	2	37								2020-12-08	fresh cycle	IVF	0
0929	12.95	9.02	40	39	2	23.7	26.8274	3	2.2	66.4	63	60	3	37								2020-08-06	fresh cycle	IVF	0
0930	17.63	10.41	27	27	0.5	23.1	26.8687	5	7.3	73.5	63	60	3	37								2020-06-02	fresh cycle	IVF	0
0931	4.44	6.52	32	32	1	19.1	23.1481	2	2.2	26.5	63	59	4	37								2019-11-25	fresh cycle	IVF	0
0932	22.73	26.69	31	29	3	23.6	30.6793	3	3	14.8	63	57	6	37								2019-09-16	fresh cycle	IVF	0
0933	16.73	4.42	27	29	3	18.4	27.2173	4	3.6	172	63	55	8	37								2019-07-19	fresh cycle	IVF	0
0934	6.45		29	29	4	21.6	26.2346	4	6.8	70.4	63	59	4	37								2019-04-06	fresh cycle	IVF	0
0935	13.49	2.95	31	33	5	19.1	26.2966	3	4.5	63.53	63	61	2	37								2019-01-20	fresh cycle	IVF	0
0936	14.5	3.86	23	27	2		19.3772	5	2.1	82.5	63	45	18	37								2018-07-24	fresh cycle	IVF	0
0937	26.4	6.05	26	26	3	23.1	22.0932	4	3.3	85.67	63	48	15	37								2018-04-28	fresh cycle	IVF	0
0938	23		33	34	1	20.6	23.5294	3	2.8	115.87	63	40	23	37								2018-04-27	fresh cycle	IVF	0
0939	25.24	6.03	38	39	3	26.8	31.1419	3	2.5	54.2	63	56	7	37								2018-04-18	fresh cycle	IVF	0
0940	14.91	4.88	29	29	3	23.3	25.3934	7	4.8	91.69	63	43	20	37								2017-11-16	fresh cycle	IVF	0
0941	15.15	5.15	28	28	3	19.5	30.4867	3	5.1	33.3	63	52	11	37								2017-04-22	fresh cycle	IVF	0
0942	12.74	8.92	29	27	3	23.4	23.6614	7	6.7	27.64	63	54	9	37								2017-04-07	fresh cycle	IVF	0
0943	12.76		30	33	7	20.96	17.301	7	5.2	54.7	63.9	42.82	21.11	36.07								2017-04-25	fresh cycle	IVF	0
0944	9.99	3.47	32	29	2	20.7	22.8624	3	5	74.8	64	58	6	36								2021-03-23	fresh cycle	IVF	0
0945	14.93	6.93	28	29	2	19.7	19.8177	5	4.6	85	64	56	8	36								2021-02-20	fresh cycle	IVF	0
0946	19.37	10.53	29	26	1.5	20.4	23.1837	2	2.2	54.7	64	60	4	36								2020-10-10	fresh cycle	IVF	0
0947	19.12	13.45	29	29	2	20.1	22.2291	5	2	80.9	64	50	14	36								2020-10-07	fresh cycle	IVF	0
0948	11.22	6.11	33	34	8	26.3	26.5832	5	5.4	89.5	64	63	1	36								2020-08-25	fresh cycle	IVF	0
0949	33.63	9.46	30	30	2	20		3	3.4	100.6	64	60	4	36								2020-05-13	fresh cycle	IVF	0
0950	5.81	3.93	28	28	8	26.6	25.9043	2	8	132.8	64	56	8	36								2019-12-26	fresh cycle	IVF	0
0951	5.81	3.93	28	27	8	25.4	25.9043	2	8	132.8	64	56	8	36								2019-10-27	fresh cycle	IVF	0
0952	16.33	5.1	39	41	2	24.6	22.9854	5	3.2	140.1	64	59	5	36								2019-08-05	fresh cycle	IVF	0
0953	25.87	7.39	26	34	3	24.4	26.1224	3	10	18.9	64	58	6	36								2019-06-21	fresh cycle	IVF	0
0954	16.51	13.56	28	33	4	21.2	21.7993	3	5.6	18.55	64	53	11	36								2018-10-04	fresh cycle	IVF	0
0955	25.87	4.23	31	33	4	20.6	28.0277	4	4.8	39.4	64	56	8	36								2018-07-26	fresh cycle	IVF	0
0956	16.84	4.88	29	28	2		25.9516	5	2	134.4	64	46	18	36								2018-06-16	fresh cycle	IVF	0
0957	12.93	3.35	25	24	3	19.4	19.1516	4	5.2	72.5	64	52	12	36								2018-06-04	fresh cycle	IVF	0
0958	20.65	6.32	29	30	4	28.58	27.6817	5	7.1	45.6	64	50	14	36								2018-05-22	fresh cycle	IVF	0
0959	13.25	10.56	27	25	2.67	20.8	17.9592	4	6.9	43.9	64	49	15	36								2018-02-03	fresh cycle	IVF	0
0960	13.37	5.57	35	36	4		27.4587	3	5.6	52.3	64	49	15	36								2016-10-09	fresh cycle	IVF	0
0961	8.06	7.99	30	29	6	21.5	24.4898	7	3.2	74.2	64	53	11	36								2016-08-15	fresh cycle	IVF	0
0962	9.48	7.21	36	35	3	20.2	28.7197	5	4.6	73.4	65	58	7	35								2020-12-17	fresh cycle	IVF	0
0963	11.58	10.41	31	32	1	25.6	30.6148	3	3.9	43.1	65	53	12	35								2020-09-13	fresh cycle	IVF	0
0964	5.9	7.73	30	34	1	16.8	19.0311	3	3.3	53.6	65	59	6	35								2020-07-20	fresh cycle	IVF	0
0965	6.34	3.74	34	36	5	19	19.5918	3	4.6	27.6	65	62	3	35								2019-05-19	fresh cycle	IVF	0
0966	4.64	4.67	35	38	5	19.5	25.3515	4	2	170.7	65	60	5	35								2019-03-21	fresh cycle	IVF	0
0967	7.2	6.37	28	30	3	18.4	18.1138	2	4.5	107.2	65	62	3	35								2019-01-20	fresh cycle	IVF	0
0968	16.43	9.32	29	29	4	19	29.4078	4	4.3	94	65	61	4	35								2018-10-06	fresh cycle	IVF	0
0969	14.35	2.73	40	40	16	24	25.3906	5	1.9	75.9	65	46	19	35								2018-08-04	fresh cycle	IVF	0
0970	14.78	5.26	26	25	4	25.7	18.8739	7	3.2	36	65	50	15	35								2018-02-04	fresh cycle	IVF	0
0971	28.31	7.63	28	28	2	18.4	25.5354	4	4.8	52.33	65	53	12	35								2018-01-12	fresh cycle	IVF	0
0972	8.44		23	25	0.5	16.4	25.9516	5	3.1	44	65	49	16	35								2017-10-25	fresh cycle	IVF	0
0973	9.32	6.02	29	28	5	16.4	27.0842	2	4.8	69.9	65	51	14	35								2017-09-13	fresh cycle	IVF	0
0974	7.09	5.15	26	48	3	26.2	25.6896	2	2.1	52.74	65	54	11	35								2017-05-04	fresh cycle	IVF	0
0975	4.03	11.71	25	26	1.5	26	24.4857	3	4	78.2	65	51	14	35								2017-04-23	fresh cycle	IVF	0
0976	28.31	7.63	27	27	2	18.4	25.5354	4	4.8	52.33	65	53	12	35								2017-04-20	fresh cycle	IVF	0
0977	13.28	6.11	26	27	4	20.9	28.0899	2	9.1	19.2	65	55	10	35								2017-03-29	fresh cycle	IVF	0
0978	7.25	5.6	26	27	3	31.25	22.1453	5	3.8	69.5	65.4	51.5	13.86	34.64								2016-05-15	fresh cycle	IVF	0
0979	18.1	10.84	28	27	2.5	24.4	29.7578	7	7.5	124.3	65.9	41.93	24	34.07								2016-06-27	fresh cycle	IVF	0
0980	17.6	10	21	29	3		21.4533	4	2.5	88.9	66	62	4	34								2021-04-16	fresh cycle	IVF	0
0981	10.23	4.8	28	37	3	17.6	21.4533	3	3.7	154	66	58	8	34								2021-03-01	fresh cycle	IVF	0
0982	14.82	7.75	34	35	10	23.7	29.5369	6	5.4	89.8	66	59	7	34								2020-06-19	fresh cycle	IVF	0
0983	4.68	6.54	30	31	2	22.8	23.6614	6	5	117.4	66	60	6	34								2020-05-10	fresh cycle	IVF	0
0984	9.97	8.42	30	30	3	21.2	23.7387	4	4.9	29.6	66	63	3	34								2020-01-02	fresh cycle	IVF	0
0985	13.82	3.14	33	31	7	19	26.7949	5	7.1	98.5	66	57	9	34								2019-05-28	fresh cycle	IVF	0
0986	42.58	2.97	41	44	6	19.1	21.2031	4	2.5	140.5	66	49	17	34								2018-12-09	fresh cycle	IVF	0
0987	24.11	6.44	27	28	6		19.3698	3	1.7	115.7	66	36	30	34								2018-09-05	fresh cycle	IVF	0
0988	10.91	5.68	24	26	2	23	21.4619	4	7.5	28.1	66	56	10	34								2017-08-14	fresh cycle	IVF	0
0989	13	3.46	28	27	2	21.5	25.2092	4	5.3	122.2	66	66	18	16								2017-06-22	fresh cycle	IVF	0
0990	12.79	5.21	28	29	2	21.6	25.8806	3	6.2	65.1	66	48	18	34								2017-06-02	fresh cycle	IVF	0
0991	8.02	20.23	29	28	3	19.5	20.0474	4	4.9	100.46	66	46	20	34								2017-04-17	fresh cycle	IVF	0
0992	9.02	22.46	32	34	5	24.8	34.7178	5	5.1	87.9	66	50	16	34								2016-12-24	fresh cycle	IVF	0
0993	6.87		27	32	2	22.3	23.6713	5	6.4	75.8	66	50	16	34								2016-10-30	fresh cycle	IVF	0
0994	4.3	5.4	24	27	3	22.4	22.46	6	3.7	80.8	66	35	31	34								2016-07-12	fresh cycle	IVF	0
0995	12.92	7.71	31	30	7.25	19.6	22.0386	4	4.2	45.4	67	59	8	33								2020-11-27	fresh cycle	IVF	0
0996	10.69	8.11	30	30	3	19	24.1517	2	3.3	47.3	67	59	8	33								2020-10-31	fresh cycle	IVF	0
0997	8.42	6.01	25	25	2	21.6	26.8745	3	3	38.8	67	60	7	33								2020-10-30	fresh cycle	IVF	0
0998	9.36	6.79	28	27	2	24.7	28.4055	3	2	29.5	67	63	4	33								2020-08-03	fresh cycle	IVF	0
0999	18.4	7.13	36	40	3	23.4	27.7778	3	2.8	88.9	67	64	3	33								2019-05-12	fresh cycle	IVF	0
1000	25.36		42	52	6	25.8	25.3515	7	3.5	121.6	67	61	6	33								2019-03-05	fresh cycle	IVF	0
1001	18.27	3.67	30	32	5	21.3	23.4075	5	2.8	83.3	67	62	5	33								2018-12-18	fresh cycle	IVF	0
1002	16.5	6.74	32	36	2		23.3556	3	4.2	73.3	67	64	3	33								2018-08-17	fresh cycle	IVF	0
1003	9.29	4.56	28	30	1	18.4	23.3887	3	3.2	59.68	67	54	13	33								2018-04-30	fresh cycle	IVF	0
1004	9.63	5.65	33	32	6	18.7	19.1327	3	4.9	92.9	67	48	19	33								2018-03-15	fresh cycle	IVF	0
1005	13.36	6.51	31	31	5	19.8	25.3515	5	7.9	50.4	67	63	4	33								2017-10-11	fresh cycle	IVF	0
1006	14.76	3.39	31	30	3	20	25.0593	7	3.4	118.9	67	48	19	33								2017-04-08	fresh cycle	IVF	0
1007	21.87	5.78	27	28	1.5	25.4	23.1481	3	7.8	72.8	67	56	11	33								2016-07-23	fresh cycle	IVF	0
1008	25.05	3.89	33	36	6	24.34	26.1224	7	3.1	144.81	67.42	49.93	17.49	32.58								2015-07-30	fresh cycle	IVF	0
1009	6.67	6.27	28	28	2	24.2	27.7008	4	2.2	56.8	68	64	4	32								2020-10-26	fresh cycle	IVF	0
1010	21.77	8.91	27	29	1	22.6	29.3878	3	5.3	118.9	68	64	4	32								2020-06-19	fresh cycle	IVF	0
1011	5.28	4.63	27	30	1.5	22	20.3052	4	4.3	64.3	68	64	4	32								2019-07-22	fresh cycle	IVF	0
1012	8.24	2.35	25	27	5	23	22.4913	5	7.4	126.1	68	62	6	32								2019-04-30	fresh cycle	IVF	0
1013	4.44	7.36	26	27	1.75	19.8	23.6614	3	2.6	226.9	68	62	6	32								2018-10-12	fresh cycle	IVF	0
1014	24.74	8.21	38	40	1	20.3	25.3515	2	7.8	35.2	68	50	18	32								2017-12-30	fresh cycle	IVF	0
1015	18.35	4.05	32	30	1	25	27.9155	4	6.1	51.02	68	53	15	32								2017-10-21	fresh cycle	IVF	0
1016	6.05	6.37	26	27	2		32.0503	8	4.7	27.9	68	42	26	32								2017-07-16	fresh cycle	IVF	0
1017	5.28	2.68	26	25	1.5	20.8	21.6049	3	2.8	126.1	68	54	14	32								2017-05-30	fresh cycle	IVF	0
1018	1.35	3.58	26	27	1.5	18.8	22.4913	3	3	81.8	69	64	5	31								2019-10-19	fresh cycle	IVF	0
1019	9.92	13.48	30	28	9	26.2	32.4074	5	3.1	35.4	69	67	2	31								2019-09-28	fresh cycle	IVF	0
1020	10.31	4.9	33	34	4	17.6	24.4898	4	4.2	123.5	69	64	5	31								2019-06-08	fresh cycle	IVF	0
1021	10.95	4.79	39	44	1.5	26.9	28.7197	5	5.7	65.3	69	58	11	31								2019-03-21	fresh cycle	IVF	0
1022	10.31	4.9	33	34	4	17.6	24.4898	4	4.2	123.5	69	64	5	31								2019-01-02	fresh cycle	IVF	0
1023	19.26	4.66	32	33	4	19.5	22.4913	4	8.1	87.6	69	66	3	31								2018-12-25	fresh cycle	IVF	0
1024	13.18	5.41	32	31	2	27.3	26.4463	4	3	32.51	69	59	10	31								2018-11-28	fresh cycle	IVF	0
1025	28.64	3.4	27	26	2	22	24.1517	3	3.9	95.3	69	66	3	31								2018-10-07	fresh cycle	IVF	0
1026	10.95	4.79	39	44	10	26.9	28.7197	5	5.7	65.3	69	58	11	31								2018-09-10	fresh cycle	IVF	0
1027	22.49	7.87	25	26	2	29.1	28.2284	5	7.7	76.53	69	45	24	31								2018-08-25	fresh cycle	IVF	0
1028	8.01	7.68	29	31	5	24.1	25.8264	6	3	89.4	69	47	22	31								2018-06-12	fresh cycle	IVF	0
1029	11.19	8.44	28	26	1	25	24.5675	4	5.2	101.1	69	53	16	31								2018-05-26	fresh cycle	IVF	0
1030	11.19	8.44	27	25	1	25	24.5675	4	5.2	101.1	69	53	16	31								2018-01-26	fresh cycle	IVF	0
1031	22		25	26	5		18.9292	6	5.4	115.8	69	44	25	31								2017-12-08	fresh cycle	IVF	0
1032	6.55	23.56	28	30	3	21.5	26.5731	3	4.8	67.9	69	54	15	31								2017-10-27	fresh cycle	IVF	0
1033	10		29	30	1	18.4	28.3848	3	4.2	111.3	69	50	19	31								2017-08-26	fresh cycle	IVF	0
1034	6.55	23.56	27	29	3	21.5	26.5731	3	4.8	67.9	69	54	15	31								2017-03-26	fresh cycle	IVF	0
1035	14.26	4.17	26	27	4	21.3	21.4844	3	1.4	149.2	69	51.4	17.63	30.97								2016-05-18	fresh cycle	IVF	0
1036	16.64	6.86	29	33	3	26.03	26.4236	4	10.2	53.4	69.1	55.88	13.24	30.88								2016-05-18	fresh cycle	IVF	0
1037	25.02	4.66	35	38	1	27.7	24.7252	8	5.1	128.47	69.63	49.44	20.19	30.37								2017-05-26	fresh cycle	IVF	0
1038	25.02	4.66	34	37	1	22.49	24.7252	8	5.1	128.47	69.63	49.44	20.19	30.37								2016-07-01	fresh cycle	IVF	0
1039	25.02	4.66	33	36	1	22.49	24.7252	8	5.1	128.47	69.63	49.44	20.19	30.37								2015-06-12	fresh cycle	IVF	0
1040	8.19	5.33	30	30	5	19.5	23.03	5	4.4	83.4	70	64	6	30								2020-10-06	fresh cycle	IVF	0
1041	12.46	3.27	30	34	2	30.1	27.7551	4	5.3	26.3	70	62	8	30								2019-06-01	fresh cycle	IVF	0
1042	17.92	3.34	39	47	8	21	22.8395	4	2.2	110.7	70	66	4	30								2019-04-29	fresh cycle	IVF	0
1043	22.26	9.67	26	25	1	25.4	22.8571	6	8.1	47.65	70	59	11	30								2018-09-22	fresh cycle	IVF	0
1044	18.8	6.6	25	25	2	23.6	24.6914	7	9.6	10.27	70	59	11	30								2018-07-27	fresh cycle	IVF	0
1045	17.03	6.35	28	30	1	20.2	19.3792	3	4.1	71.2	70	58	12	30								2018-01-27	fresh cycle	IVF	0
1046	9.85		27	27	2	19.1	22.8395	5	7.5	42.6	70	56	14	30								2017-11-10	fresh cycle	IVF	0
1047	10.21	4.56	28	27	5	26.9	20.3816	2	11	125.5	70	46	24	30								2017-09-05	fresh cycle	IVF	0
1048	17.46	2.54	36	38	10	20.8	21.847	3	2.9	74.9	70											2017-07-06	fresh cycle	IVF	0
1049	13.33	2.64	28	28	3	20	28.4005	2	6.6	93.4	70	53	17	30								2017-06-28	fresh cycle	IVF	0
1050	4.85	2.99	31	39	2	19.5	25.2595	2	2.3	80	70	45	25	30								2017-03-28	fresh cycle	IVF	0
1051	3.97	3.9	29	30	3	21.2	22.6757	3	4.4	85.15	70	48	22	30								2016-12-27	fresh cycle	IVF	0
1052	5.28	4.34	29	28	1.5	22	26.7949	1	8.1	65	70	54	16									2016-11-11	fresh cycle	IVF	0
1053	21.27	7.61	30	31	2	25.71	23.7228	3	6.9	81	70.3	56.59	13.76	29.65								2017-06-27	fresh cycle	IVF	0
1054	7.4	14.52	24	23	2	19.38	17.0403	7	6.8	113.2	70.3	57.28	13.04	29.68								2016-06-19	fresh cycle	IVF	0
1055	18.59	10.41	33	32	1	25.6	25.7117	4	4	83.66	70.62	62.56	8.06	29.38								2013-11-29	fresh cycle	IVF	0
1056	4.89		29	28	3	21.01	25.2493	7	7.8	87.5	70.7	48.66	22.08	29.26								2016-12-09	fresh cycle	IVF	0
1057	15.4	7.66	42	43	8	32	27.1809	3	3.2	68.7	71	63	8	29								2020-11-20	fresh cycle	IVF	0
1058	9.86	3.09	29	35	0.5	20	34.0866	2	2.6	78.1	71	65	6	29								2020-10-17	fresh cycle	IVF	0
1059	9.29	4.96	26	28	0.83	20.8	22.0386	4	4.2	75.4	71	68	3	29								2019-10-29	fresh cycle	IVF	0
1060	2.1	6.45	31	30	0.25	24.8	23.6713	2	3.8	82.1	71	69	2	29								2019-10-17	fresh cycle	IVF	0
1061	9.3	5.18	31	42	5	27.3	21.9525	5	4.7	89.7	71	66	5	29								2018-11-23	fresh cycle	IVF	0
1062	13.12	5.96	31	31	1	20	29.6875	4	6.1	51.7	71	61	10	29								2018-07-06	fresh cycle	IVF	0
1063	15.84	6.41	43	43	1		24.8016	3	3.2	72.2	71	52	19	29								2018-04-29	fresh cycle	IVF	0
1064	11.87	5.07	29	29	2.5	24.1	23.4375	4	9.1	90	71	51	20	29								2018-04-23	fresh cycle	IVF	0
1065	15.84	6.41	43	43	1		24.8016	3	3.2	72.2	71	52	19	29								2018-03-08	fresh cycle	IVF	0
1066	15.84	6.41	42	43	1	23.7	24.8016	3	3.2	72.2	71	52	19	29								2018-01-07	fresh cycle	IVF	0
1067	17.44	4.51	37	40	2	25	24.6181	6	3.4	132.2	71	53	18	29								2017-10-23	fresh cycle	IVF	0
1068	17.44	7.33	22	31	1	17.2	24.2215	4	4.9	36.4	71	54	17	29								2017-07-30	fresh cycle	IVF	0
1069	15.84	6.41	42	42	1	23.7	24.8016	3	3.2	72.2	71	52	19	29								2017-07-30	fresh cycle	IVF	0
1070	2	2.58	28	27	2	23	22.0243	3	5.8	84.5	71	61	10	29								2017-04-29	fresh cycle	IVF	0
1071	7.16	6.88	38	40	1.08	22	26.1224		5	31.8	71	61	10	29								2016-12-19	fresh cycle	IVF	0
1072	26.88	12.74	25	25	1	20	25.1429	3	8.6	105.1	71	57.25	13.74	29.01								2016-05-06	fresh cycle	IVF	0
1073	11.01	7.6	27	28	3	23.88	25.6612	3	7.4	121.8	71.3	55.07	16.21	28.72								2016-04-29	fresh cycle	IVF	0
1074	9.7	10.82	28	32	6	30.1	22.4913	10	7.2	118.8	71.35	59.32	12.03	28.65								2016-08-22	fresh cycle	IVF	0
1075	22.71	11.16	29	42	2	24.44	23.8754	3	3.2	82.3	71.4	53.91	17.52	28.57								2015-12-01	fresh cycle	IVF	0
1076	21.07	4.98	26	26	3	23.9	24.5675	2	2.7	22.5	72	71	1	28								2020-12-02	fresh cycle	IVF	0
1077	5.17	8.93	30	29	3	22.2	32.6531	2	2.5	64.49	72	69	3	28								2020-07-19	fresh cycle	IVF	0
1078	10.43	9.26	29	30	4	22	28.4055	3	2	163.6	72	63	9	28								2020-07-14	fresh cycle	IVF	0
1079	14.82	2.95	27	29	0.75	21.4	20.2812	3	3.5	147.3	72	67	5	28								2019-12-18	fresh cycle	IVF	0
1080	24.67	5.95	39	34	2	21.9	28.3937	4	3	78.3	72	66	6	28								2019-09-14	fresh cycle	IVF	0
1081	10.02	6.15	29	29	5	24	27.1314	4	4.1	141.8	72	68	4	28								2019-08-09	fresh cycle	IVF	0
1082	11.4	2.62	38	41	3	23.2	28.7317	4	3.3	28.9	72	70	2	28								2019-05-23	fresh cycle	IVF	0
1083	22.38	5.54	33	36	1	24.1	25.9516	4	3	83.1	72	55	17	28								2018-08-22	fresh cycle	IVF	0
1084	14.64	3.85	36	38	1	29.1	21.4692	2	4.4	47.6	72	57	15	28								2018-07-16	fresh cycle	IVF	0
1085	12.64	3.74	38	38	6	21.9	24.4898	3	4.9	104.28	72	52	20	28								2018-06-30	fresh cycle	IVF	0
1086	13.6	6.2	31	33	5	19.1	26.0617	4	5.6	105.24	72	54	18	28								2018-05-25	fresh cycle	IVF	0
1087	19.31	3.27	34	32	1	25.2	30.0712	4	7.7	102.7	72	61	11	28								2018-05-19	fresh cycle	IVF	0
1088	20.4	6.43	29	40	2	23.5	29.6495	3	2.6	37	72	38	34	28								2018-05-06	fresh cycle	IVF	0
1089	16.51	20.76	23	27	3	27.2	27.9155	4	6.5	58.88	72	54	16	30								2018-03-31	fresh cycle	IVF	0
1090	10.04	12.62	24	27	2	27.3	19.0311	2	3.9	67.54	72	57	15	28								2017-12-25	fresh cycle	IVF	0
1091	13.97	2.84	35	36	4	25	27.143	3	3.6	29.6	72	66	6	28								2017-06-17	fresh cycle	IVF	0
1092	16.11	5.72	30	35	0.75	26.7	27.5482	7	3.6	45.54	72	62	10	28								2017-04-27	fresh cycle	IVF	0
1093	6.52	12.83	29	28	1.5	22.6	25.3515	5	5.8	76.27	72	48	24	28								2017-04-21	fresh cycle	IVF	0
1094	5.98		26	27	4	22.9	24.6181	7	6.2	44.74	72	56	16	28								2016-11-30	fresh cycle	IVF	0
1095	10.38		29	30	3	20.9	20.9877	4	4	76	72	65	7	28								2016-11-12	fresh cycle	IVF	0
1096	7		27	34	3	18.7	31.1419	5	7.2	70.3	72	53	19	28								2016-11-11	fresh cycle	IVF	0
1097	38.07	9.88	29	29	0.5	18.5	17.5556	4	10.8	71.2	72	60	12	28								2016-11-09	fresh cycle	IVF	0
1098	12.95	11.41	26	45	1	18.7	25.2363	7	3.6	90.7	72	58	14	28								2016-11-03	fresh cycle	IVF	0
1099	18.35	17.28	27	29	6	17.9	22.3954	3	3.2	55.43	72.2	62.95	9.26	27.79								2016-07-05	fresh cycle	IVF	0
1100	20.85	4.99	36	41	2	23.44	26.6749	4	5.1	112	72.4	58.04	14.39	27.57								2016-04-24	fresh cycle	IVF	0
1101	7.71	10.25	28	28	3	23.23	23.1481	5	2.7	55.6	72.5	55.36	17.14	27.5								2016-11-11	fresh cycle	IVF	0
1102	2.16	7.7	30	33	2	21.9	24.2215	2	3.2	62.9	73	68	5	27								2021-03-14	fresh cycle	IVF	0
1103	7.02	4.92	37	35	5	18.1	29.3848	3	2	81.5	73	67	6	27								2020-11-20	fresh cycle	IVF	0
1104	23.16	5.12	43	40	3	23.4	27.7551	6	3.7	78.3	73	64	9	27								2020-09-08	fresh cycle	IVF	0
1105	12.13	10.72	29	31	4	23.9		2	2.6	81	73	68	5	27								2020-05-29	fresh cycle	IVF	0
1106	5.96	7.84	27	26	1	23.4	26.8519	2	0.9	134.8	73	71	2	27								2019-09-20	fresh cycle	IVF	0
1107	11	9.88	34	31	3	22.3	25.5102	2	3.9	34.3	73	71	2	27								2019-04-13	fresh cycle	IVF	0
1108	7.12	3.2	29	28	1	21.2	25.9516	3	6.2	64.8	73	70	3	27								2018-12-26	fresh cycle	IVF	0
1109	10.81	3.53	36	25	4	18.8	20.9366	2	3.1	72.7	73	63	10	27								2018-08-26	fresh cycle	IVF	0
1110	23.77	5.26	35	27	1.5	15.8	23.6652	4	1	319.6	73	59	14	27								2018-06-23	fresh cycle	IVF	0
1111	22.59	5	27	30	3	18.4	24.2123	5	6.6	132.8	73	53	20	27								2018-03-28	fresh cycle	IVF	0
1112	8.54	5.67	27	27	1		24.7375	4	4.8	92.9	73	60	13	27								2018-03-13	fresh cycle	IVF	0
1113	10.52	4.91	39	38	2	20.3	25.7117	7	4.9	128.8	73	51	22	27								2017-12-23	fresh cycle	IVF	0
1114	14		31	33	1	23	26.0617	4	4.2	52.5	73	58	15	27								2017-12-03	fresh cycle	IVF	0
1115	16.04	3.12	28	29	2	24.5	25.3515	3	2.5	115.02	73	54	19	27								2017-11-29	fresh cycle	IVF	0
1116	17.79	3.41	25	23	2	25.4	23.9395	6	4.1	135.08	73	41	32	27								2017-10-25	fresh cycle	IVF	0
1117	24.87	3.11	32	29	3	26.2	27.6817	7	6.6	49.2	73	59	14	27								2017-06-22	fresh cycle	IVF	0
1118	12.26	10.77	30	32	6	21.8	25.9516	2	3.4	52.5	73	59	14	27								2017-05-17	fresh cycle	IVF	0
1119	10.05	8.02	29	29	2	21.9	26.5832	4	5.8	49.86	73	65	8	27								2017-04-08	fresh cycle	IVF	0
1120	7.36	3.17	43	40	17	19.6	25.0593	5	4.6	110.9	73	60	13	27								2016-09-18	fresh cycle	IVF	0
1121	11.77	6.99	27	27	3	18.8	26.1224	2	3.1	50.06	73.1	67.1	5.98	26.92								2017-05-06	fresh cycle	IVF	0
1122	18.53	5.8	26	27	3	18.8	26.1224	2	3.1	50.06	73.1	67.1	5.98	26.92								2016-12-16	fresh cycle	IVF	0
1123	13.87	15.67	26	29	7	15.6	21.7738	3	6.8	65.8	73.8	26.18										2017-03-30	fresh cycle	IVF	0
1124	13.39	7.26	29	30	2	26.7	27.7447	3	5.7	62.2	74	71	3	26								2020-12-01	fresh cycle	IVF	0
1125	4.45	10.26	35	35	6	22.9	24.3824	2	2	51	74	72	2	26								2020-07-06	fresh cycle	IVF	0
1126	9.47	2.46	29	31	2.5	19.5	25.8264	2	4.6	40.6	74	70	4	26								2020-05-19	fresh cycle	IVF	0
1127	12.68	8.4	30	30	3	19.9	20.2449	3	5	150.5	74	67	7	26								2019-08-28	fresh cycle	IVF	0
1128	10.74	5.4	26	25	1	24.7	36.7537	5	3.1	139.3	74	68	6	26								2019-07-24	fresh cycle	IVF	0
1129	7.58	5.09	30	33	5	22.9	22.0386	3	2.9	102.7	74	69	5	26								2019-06-27	fresh cycle	IVF	0
1130	17.21	5.88	25	27	2	17.8	24.0238	4	4.4	167.2	74	72	2	26								2019-06-13	fresh cycle	IVF	0
1131	12.97	3.09	31	32	1	22.2	27.0842	5	5.2	111.3	74	51	23	26								2018-10-18	fresh cycle	IVF	0
1132	19.17	2.85	27	29	1	25.1	32.8466	4	4.6	62.41	74	61	13	26								2018-09-27	fresh cycle	IVF	0
1133	12.09	4.82	32	31	9	25.7	24.9135	5	6.5	60.95	74	58	16	26								2018-08-18	fresh cycle	IVF	0
1134	9.09	2.44	30	31	8	34.3	27.7551	4	4.5	106.5	74	45	29	26								2018-06-20	fresh cycle	IVF	0
1135	5.93		28	29	2	19.6	24.7252	3	6	63.1	74	60	14	26								2017-09-20	fresh cycle	IVF	0
1136	9.5		30	31	4	30.1	25.8264	4	3.9	79.72	74	63	11	26								2017-09-07	fresh cycle	IVF	0
1137	14.05	11.83	35	34	6	16.6	21.8871	4	5.9	97.2	74	57	17	26								2017-09-06	fresh cycle	IVF	0
1138	9.31	5.19	39	28	2	19.72	20.0155	4	4	29	74	62	12	26								2017-03-20	fresh cycle	IVF	0
1139	6.14	6.27	28	30	9	28	31.0204	3	4.2	120.4	74	63	11	26								2016-06-12	fresh cycle	IVF	0
1140	12.24	7.76	28	25	1	22.4	24.4418	5	9.3	80.4	74.3	65.07	9.18	25.75								2016-05-27	fresh cycle	IVF	0
1141	12.27	8.41	28	29	1	21.9	24.3438	7	2.5	157.9	74.6	64.1	10.5	25.4								2021-04-17	fresh cycle	IVF	0
1142	12.14	5.61	27	32	2	18.82	21.7181	9	4	409.1	74.8	42.78	31.41	25.81								2016-08-14	fresh cycle	IVF	0
1143	14	7.87	28	31	3	23.4	24.7676	7	4	126.7	75	71	4	25								2020-06-30	fresh cycle	IVF	0
1144	2.07	5.65	29	31	5	20.7	27.7778	3	3.9	64.5	75	74	1	25								2019-12-30	fresh cycle	IVF	0
1145	7.17	1.31	28	30	3	24.5	23.04	4	3.8	45.3	75	71	4	25								2019-10-01	fresh cycle	IVF	0
1146	17.88	9.5	28	27	2	17.6	17.5697	3	3.4	104.28	75	56	19	25								2018-12-31	fresh cycle	IVF	0
1147	14.36	2.94	31	34	2	25.7	23.3887	4	9.7	48.34	75	69	6	25								2018-11-02	fresh cycle	IVF	0
1148	16.32	3.78	29	31	2	28	22.6474	3	3.2	94.82	75	61	14	25								2018-05-21	fresh cycle	IVF	0
1149	8.23	4.96	28	28	6	21.6	26.2346	2	4.3	17.75	75	60	15	25								2018-04-24	fresh cycle	IVF	0
1150	6.29	7.66	41	31	2	24.4	22.8624	9	2.2	86.7	75	62	13	25								2017-12-16	fresh cycle	IVF	0
1151	20	6.09	29	31	4	23.4	22.5827	3	6	48	75	65	10	25								2017-12-08	fresh cycle	IVF	0
1152	26.19	8.14	31	31	1.5	18.5	21.2245	3	4	106.2	75	55	20	25								2017-09-29	fresh cycle	IVF	0
1153	13.51	2.01	28	31	7	28.8	25.5102	3	5.2	32.9	75	65	10	25								2017-05-08	fresh cycle	IVF	0
1154	10.63	6.91	28	31	0.33	22	21.4619	3	3.8	96.9	75	40	35	25								2017-04-25	fresh cycle	IVF	0
1155	13.38	3.45	30	31	6	31.1	25.6896	7	4.2	112.8	75	57	18	25								2016-10-15	fresh cycle	IVF	0
1156	20		27	27	3		25.9516	4	4.2	30.16	75.2	64.19	10.99	24.82								2016-07-20	fresh cycle	IVF	0
1157	8.61	5.15	29	27	2	21.4	32.112	2	2.5	19.4	76	64	12	24								2020-08-28	fresh cycle	IVF	0
1158	9.6	4.15	32	31	4	20.3	34.8944	2	2.5	67.1	76	71	5	24								2019-12-14	fresh cycle	IVF	0
1159	14.97	3.56	25	28	2	20.5	20.9573	3	4.5	46.4	76	74	2	24								2018-10-01	fresh cycle	IVF	0
1160	8.15	3.02	25	25	2	20.5	25.1063	3	7.4	79.1	76	66	10	24								2018-09-27	fresh cycle	IVF	0
1161	11.58		25	26	5	25.6	22.8571	3	6.3	183.5	76	57	19	24								2018-06-21	fresh cycle	IVF	0
1162	16.79	5.02	28	35	0.75	23.8	20.5151	5	4.6	44.7	76	60	16	24								2018-04-11	fresh cycle	IVF	0
1163	11.31	15.25	32	29	5	17.3	18.937	5	4.7	155.9	76	48	28	24								2017-04-14	fresh cycle	IVF	0
1164	7.04		31	25	2	23	24.7252	3	3	12.8	76	69	7	24								2016-12-06	fresh cycle	IVF	0
1165	8.23	11.87	31	29	4	23	21.1073	8	4.9	99	76	54	22	24								2016-06-21	fresh cycle	IVF	0
1166	6.34		29	29	3	29.3	27.6817	4	7.8	9.8	76.3	64.1	12.18	23.72								2017-04-15	fresh cycle	IVF	0
1167	13.22	7.45	38	35	2	23.44	24.4418	3	1.5	104.8	76.3	62.17	14.09	23.74								2016-05-03	fresh cycle	IVF	0
1168	12.24	10.88	28	31	5	19.3	26.5731	2	4.5	64.8	77	70	7	23								2020-11-26	fresh cycle	IVF	0
1169	11.72	11.92	38	31	2	20.6	28.075	2	4	104.6	77	72	5	23								2020-08-19	fresh cycle	IVF	0
1170	4.53	4.29	26	25	0.5	19.2	20.0474	7	3.7	46.4	77	75	2	23								2019-12-11	fresh cycle	IVF	0
1171	7.71	5.37	29	29	2	21.6	27.5482	4	4	131.9	77	70	7	23								2019-07-17	fresh cycle	IVF	0
1172	13.69	3.46	24	26	3	20.3	21.551	3	3	104	77	73	4	23								2019-07-14	fresh cycle	IVF	0
1173	4.32	2.96	28	28	5	25.7	24.4898	3	7.7	93.2	77	62	15	23								2018-12-10	fresh cycle	IVF	0
1174	17.63	4.06	28	29	8	24.1	23.7812	3	8	46.4	77	64	13	23								2018-10-25	fresh cycle	IVF	0
1175	7.84	2.04	28	30	2	20.4	19.5312	2	5.6	59.8	77	64	13	23								2018-05-22	fresh cycle	IVF	0
1176	5.06	3.07	37	38	11	20.5	24.1633	3	2.3	55.2	77	61	16	23								2017-12-31	fresh cycle	IVF	0
1177	17.63	4.06	27	28	1	24.1	23.7812	3	8	46.4	77	64	13	23								2017-11-25	fresh cycle	IVF	0
1178	40.52	7.98	35	37	2	22.8	29.4118	2	3.7	122.09	77	58	19	23								2017-10-10	fresh cycle	IVF	0
1179	10.7		25	25	1	19.29	26.5668	5	6.5	152.6	77.2	57.2	19.96	22.84								2016-04-06	fresh cycle	IVF	0
1180	24.76	1.57	32	33	3	24.69	24.4898	7	3.2	202.1	77.6	65.4	12.22	22.38								2017-07-26	fresh cycle	IVF	0
1181	24.76	1.57	31	33	3	24.69	24.4898	7	3.2	202.1	77.6	65.4	12.22	22.38								2016-11-23	fresh cycle	IVF	0
1182	15.43	4.9	26	26	1	22.9	24.9337	4	11.2	105.7	78	74	4	22								2019-01-14	fresh cycle	IVF	0
1183	8.96	4.41	32	34	5	20.4	29.0698	3	3.3	69.52	78	71	7	22								2018-06-28	fresh cycle	IVF	0
1184	7.22	2.41	35	33	0.25	27.6	31.25	3	3	77.3	78	66	12	22								2018-04-11	fresh cycle	IVF	0
1185	20.04	3.62	33	27	0.5	25.5	23.1206	7	3.2	168.3	78	40	38	22								2018-03-23	fresh cycle	IVF	0
1186	6.18	6.49	30	43	2	20.3	28.4055	2	1.6	113.8	78	61	17	22								2017-06-17	fresh cycle	IVF	0
1187	14.71	5.16	26	27	1	22.9	25.9516	5	5.9	137.7	78	53	25	22								2017-05-22	fresh cycle	IVF	0
1188	7.97	2.16	34	35	2	19.63	27.6817	3	4.1	116.9	78	60	18	22								2017-05-11	fresh cycle	IVF	0
1189	6.52		33	36	2	19.6	23.3844	3	5.8	112.8	78	56	22	22								2016-09-16	fresh cycle	IVF	0
1190	7.97	2.16	34	34	2	19.63	27.6817	3	4.1	116.9	78	60	18	22								2016-06-18	fresh cycle	IVF	0
1191	10.28	10.54	37	32	7	26.17	21.4692	7	3.7	29.2	78.5	71.32	7.17	21.51								2016-06-29	fresh cycle	IVF	0
1192	12.66	10.65	36	40	1	29.1	29.0548	4	12	167.8	79	76	3	21								2019-04-25	fresh cycle	IVF	0
1193	16.89	6.56	30	30	3	20	31.3469	4	3	132.68	79	52	27	21								2018-09-06	fresh cycle	IVF	0
1194	7.77	10.36	25	28	1	19.1	22.8571	3	5.8	99.9	79	65	14	21								2018-08-15	fresh cycle	IVF	0
1195	16.21	4.71	29	32	3	20.5	25.6173	4	6.6	86.5	79	68	11	21								2018-08-13	fresh cycle	IVF	0
1196	2.55	3.57	26	26	2	21.3	25.2493	2	2.8	61.9	79	76	3	21								2016-11-25	fresh cycle	IVF	0
1197	14.88	3.92	33	33	0.75	23.9	20.5151	5	5.8	77.4	79	67	12	21								2016-10-25	fresh cycle	IVF	0
1198	10.9	10.35	32	30	3	19.1	28.4055	4	2.1	70.6	79	69	10	21								2016-09-06	fresh cycle	IVF	0
1199	26.7		30	30	3	21.45	28.4005	5	3.7	116.2	79	66.03	12.98	20.99								2016-08-20	fresh cycle	IVF	0
1200	26.7		30	30	3	21.45	28.4005	5	3.7	116.2	79	66.03	12.98	20.99								2016-05-31	fresh cycle	IVF	0
1201	8		42	44	5	23.03	27.6817	7	1.2	155.6	79.6	60	19.59	20.41								2016-05-04	fresh cycle	IVF	0
1202	11.34	7.81	24	26	2	23.3	29.9836	3	3	67.4	80	77	3	20								2020-08-14	fresh cycle	IVF	0
1203	17.6	18.63	28	28	4	22	26.5731	3	6.8	48.1	80	77	3	20								2019-01-03	fresh cycle	IVF	0
1204	14.96	5.58	30	28	3	21.1	23.8895	5	6.6	88.2	80	74	6	20								2018-09-23	fresh cycle	IVF	0
1205	23.72	4.3	28	32	0.33	20.3	28.7347	3	5.6	58.2	80	68	12	20								2018-06-22	fresh cycle	IVF	0
1206	10.39	9.47	39	43	1	22.6	21.2245	3	4	69.9	80	70	10	20								2018-05-20	fresh cycle	IVF	0
1207	25.26	4.61	26	28	4	18	26.8274	6	8.6	131.2	80	62	18	20								2017-09-21	fresh cycle	IVF	0
1208	5.8	6.23	30	28	1	24.2	20.0692	3	3.3	104.4	80	70	10	20								2017-06-09	fresh cycle	IVF	0
1209	8.92		28	29	2	20.7	24.2215	10	7.3	60.82	80.9	67.46	13.43	19.11								2016-06-26	fresh cycle	IVF	0
1210	16.12	8.54	24	26	0.83	18.6	20.9573	3	3	93.4	81	79	2	19								2021-02-17	fresh cycle	IVF	0
1211	11.01	14.6	40	38	2	26	24.2123	7	8.6	32	81	79	2	19								2020-04-18	fresh cycle	IVF	0
1212	5.79	5.65	26	26	3	19.8	23.1241	3	6.6	151.8	81	77	4	19								2020-01-01	fresh cycle	IVF	0
1213	20.47	8.58	29	29	6	22.4	22.0386	3	6.9	65.62	81	78	3	19								2019-10-30	fresh cycle	IVF	0
1214	10.77		30	28	2	26.8	21.142	3	2	61.7	81	66	15	19								2018-05-02	fresh cycle	IVF	0
1215	13.91	4.57	33	33	5	23.6	25.2092	6	2.5	101.7	81	65	16	19								2018-04-21	fresh cycle	IVF	0
1216	12.35	4.49	31	34	8	22.2	18.9292	4	3.4	102.4	81	66	15	19								2017-06-05	fresh cycle	IVF	0
1217	4.7	2.64	30	32	6	17.92	22.46	4	5	62	81.18	73.89	7.29	18.82								2017-04-21	fresh cycle	IVF	0
1218	5.4	4.73	26	25	3	20.45	20.7612	2	4.5	153.1	81.3	66.87	14.47	18.66								2016-04-23	fresh cycle	IVF	0
1219	15.67	10.67	29	30	3	25.71	26.1224		3.4	92.65	81.9	67.11	14.75	18.14								2016-06-22	fresh cycle	IVF	0
1220	19		29	30	4	23.23	31.2175	6	4.2	23.14	81.9	61.99	19.91	18.1								2016-06-01	fresh cycle	IVF	0
1221	11.67	12.04	29	31	1	19.9	22.5981	3	3	109.7	82	76	6	18								2020-09-07	fresh cycle	IVF	0
1222	9.48	3.25	27	31	5	21.1	25.6612	4	4.2	126.1	82	75	7	18								2019-11-15	fresh cycle	IVF	0
1223	9.48	3.25	26	30	5	21.1	25.6612	4	4.2	126.1	82	75	7	18								2019-04-21	fresh cycle	IVF	0
1224	9.52	2.23	28	29	4	24.2	21.9713	3	2.7	130.27	82	72	10	18								2018-11-28	fresh cycle	IVF	0
1225	9.39	4.89	29	30	4	26.6	23.5666	7	2.2	194.4	82	77	5	18								2018-11-28	fresh cycle	IVF	0
1226	26.35	3.13	48	49	3	25.7	28.0816	2	1.5	122.9	82	67	15	18								2018-10-23	fresh cycle	IVF	0
1227	15.41	9.72	28	28	3	24.4	25.9924	4	4	97.7	82	67	15	18								2018-08-15	fresh cycle	IVF	0
1228	17.72	4.44	34	40	1	23.34	24.0569	5	8.4	86.3	82	66	16	18								2018-07-06	fresh cycle	IVF	0
1229	13.38	2.32	32	40	2	19	18.2857	6	5.2	134.44	82	63	19	18								2018-01-22	fresh cycle	IVF	0
1230	29		25	24	1	24	23.3887	5	7.9	101.7	82	64	18	18								2017-12-25	fresh cycle	IVF	0
1231	4.22	2.65	28	30	5	20.4	23.1834	4	4	98.6	82	66	16	18								2017-07-13	fresh cycle	IVF	0
1232	10.74	5.67	24	25	1	21.9	20.984	4	3.6	114.9	82	64	18	18								2017-05-06	fresh cycle	IVF	0
1233	3.65	5.31	26	28	3		21.7181	3	8.9	72.8	82	70	12	18								2016-12-16	fresh cycle	IVF	0
1234	5.61		27	29	5	31.1	25.9516	2	2.6	58.1	82.3	74.03	8.29	17.68								2016-06-30	fresh cycle	IVF	0
1235	14.65	5.49	29	28	3	23.88	22.0968	3	4.6	158.9	82.8	61.86	20.95	17.19								2016-07-29	fresh cycle	IVF	0
1236	10.05	5.13	29	30	1	27.3	34.331	4	2.5	190.6	83	80	3	17								2019-04-16	fresh cycle	IVF	0
1237	10.02	2.79	37	30	4	22.9	28.3447	4	3.2	79.3	83	80	3	17								2018-12-01	fresh cycle	IVF	0
1238	12.03	3.74	25	27	1	20	26.8544	3	9.5	34.3	83	73	10	17								2018-10-23	fresh cycle	IVF	0
1239	14.17	3.56	29	28	0.33	26.2	29.9383	5	7.5	21	83	71	12	17								2018-04-27	fresh cycle	IVF	0
1240	6.44	2.91	30	27	3	20.8	24.968	4	4.8	96.4	83	66	17	17								2018-04-19	fresh cycle	IVF	0
1241	21.77	9.34	28	33	6	23	25.5102	7	4.2	146.6	83	61	22	17								2017-11-02	fresh cycle	IVF	0
1242	28.86	7.83	27	30	2	27.3	27.1809	3	4.4	103.05	83	68	15	17								2017-08-13	fresh cycle	IVF	0
1243	9.57	4.16	29	28	3	21.3	28.089	2	4.9	99.3	83	63	20	17								2017-04-26	fresh cycle	IVF	0
1244	4.97	6.79	30	31	3	20.8	22.8625	6	4.6	111.6	83	74	9	17								2017-04-21	fresh cycle	IVF	0
1245	3.41	4.57	28	26	3	48.1	27.7551	3	2.2	190.6	83	46	37	17								2017-04-17	fresh cycle	IVF	0
1246	5.95	3.28	39	39	1	24.5	25.7117	3	7.8	66.1	83	75	8	17								2016-10-22	fresh cycle	IVF	0
1247	11.29	4.84	27	28	3	20.03	22.0386	5	7.9	29.2	83.2	75.62	7.53	16.85								2016-09-10	fresh cycle	IVF	0
1248	7		35	37	6	26.04	21.4692	4	6.4	72.5	83.2	74.78	8.41	16.81								2016-05-12	fresh cycle	IVF	0
1249	15.08	9.86	28	30	5.83	21.5	24.2215	7	3.3	14.8	84	80	4	16								2020-05-28	fresh cycle	IVF	0
1250	13.22	4.75	35	33	1	27.3	23.3887	6	3.5	140.9	84	70	14	16								2018-01-21	fresh cycle	IVF	0
1251	13.22	4.75	35	33	1	27.3	23.3887	6	3.5	140.9	84	70	14	16								2017-12-30	fresh cycle	IVF	0
1252	7.64		26	28	0.25	26.6	32.872	6	5.8	146.3	84	67	17	16								2017-07-27	fresh cycle	IVF	0
1253	9.43		35	35	3	20.7	23.4586	3	5.3	142.8	84	69	15	16								2017-07-19	fresh cycle	IVF	0
1254	8.83		27	30	4	19.9	29.3962	5	2.9	116.01	84	68	16	16								2017-03-24	fresh cycle	IVF	0
1255	11.7	13.77	27	30	4	19.6	22.2041	3	5.4	120.8	84	65	19	16								2016-06-08	fresh cycle	IVF	0
1256	8.48	5.22	35	39	3	22.4	23.8087	3	4.3	127.1	84.1	61.11	22.98	15.91								2016-09-24	fresh cycle	IVF	0
1257	8.48	5.22	35	39	3	22.4	23.8087	3	4.3	127.1	84.1	61.11	22.98	15.91								2016-05-09	fresh cycle	IVF	0
1258	17.59	6.74	35	38	8	22.04	23.1481	4	4.4	144.71	84.9	64.3	20.62	15.08								2016-07-20	fresh cycle	IVF	0
1259	9.01	2.41	31	34	4	23.3	18.937	3	3.8	115.5	85	77	8	15								2019-04-19	fresh cycle	IVF	0
1260	24.05		29	29	3	23.4	24.2215	3	5.9	79.4	85	75	10	15								2018-12-13	fresh cycle	IVF	0
1261	9.01	2.41	30	33	4	23.3	18.937	3	3.8	115.5	85	77	8	15								2018-08-20	fresh cycle	IVF	0
1262	17.63	13.2	29	27	3	28.7	31.21	7	4.3	123.2	85	62	23	15								2018-04-13	fresh cycle	IVF	0
1263	9.67	2.72	27	28	4	18.8	27.6817	3	3.5	64.65	85	71	14	15								2018-03-26	fresh cycle	IVF	0
1264	14.42	4.31	25	26	1	19.8	23.0546	5	2.1	152.4	85	69	16	15								2017-05-21	fresh cycle	IVF	0
1265	13.45	8.38	34	33	3	21.26	26.1493	7	1	48.1	85	28	12	60								2017-03-08	fresh cycle	IVF	0
1266	7.85	10.77	27	32	10	24.2	21.2245	2	1.9	89	85	69	16	15								2016-12-10	fresh cycle	IVF	0
1267	6.54	4.94	28	25	1.5	21.4	25.3515	3	2.9	125	85	64	21	15								2016-10-30	fresh cycle	IVF	0
1268	13.45	8.38	33	32	3	21.26	26.1493	7	1.6	477.8	85	67	18	15								2016-09-11	fresh cycle	IVF	0
1269	6.92	10	26	24	1.5	26.2	27.1605	3	9.5	150	85.3	67.81	17.54	14.65								2016-08-07	fresh cycle	IVF	0
1270	12.75	4.73	31	32	4	18.5	27.6817	3	7.4	96.9	86	70	16	14								2018-05-20	fresh cycle	IVF	0
1271	11.46	5.73	27	28	2	20.4	17.7557	28	7.8	122.6	86	70	16	14								2018-01-07	fresh cycle	IVF	0
1272	6.08	13.24	27	31	3	25	23.1241	3	4.8	104.9	86	71	15	14								2017-12-07	fresh cycle	IVF	0
1273	2.57	2.86	36	48	4	24.3	26.1493	7	1.2	113.3	86	76	10	14								2017-11-02	fresh cycle	IVF	0
1274	14.89	5.58	27	30	4	20.3	20.7476	4	4.2	115.19	86	71	15	14								2017-10-15	fresh cycle	IVF	0
1275	11.35	4.15	27	28	1	19.9	21.7738	4	7.8	107.8	86											2017-10-06	fresh cycle	IVF	0
1276	3.94	5.5	34	32	2	24.6	26.2976	4	4.9	162.5	86	62	24	14								2017-05-12	fresh cycle	IVF	0
1277	4.76	3.01	33	34	10	24.4	26.2976	4	4.1	113.8	86	70	16	14								2016-12-14	fresh cycle	IVF	0
1278	2.57	2.86	35	48	4	24.3	26.1493	7	1.2	113.3	86	76	10	14								2016-12-04	fresh cycle	IVF	0
1279	2.57	2.86	35	47	4	24.3	26.1493	7	1.2	113.3	86	76	10	14								2016-11-18	fresh cycle	IVF	0
1280	2.57	2.86	35	47	4	24.3	26.1493	7	1.2	113.3	86	76	10	14								2016-09-21	fresh cycle	IVF	0
1281	8.32	5.84	31	29	5	25	19.8347	3	4.2	110	86	71	15	14								2016-08-02	fresh cycle	IVF	0
1282	8.17	6.33	34	37	5	23.4	26.7539	7	7.9	146.6	86	72	14	14								2016-08-01	fresh cycle	IVF	0
1283	2.72	3.71	26	29	4	17.6	25.4694	3	2.4	137	86.38	57.21	29.18	13.62								2016-07-16	fresh cycle	IVF	0
1284	11.39	4.8	32	32	2	21.48	26.1224	5	5.7	126.1	86.5	76.84	9.67	13.49								2016-05-18	fresh cycle	IVF	0
1285	9.9	2.68	37	35	4	17.97	24.2215	5	4.5	116.8	86.7	74.45	12.23	13.32								2016-12-02	fresh cycle	IVF	0
1286	12.17	5.65	30	31	7	28	25.3815	3	9.3	92.1	87	72	15	13								2017-10-26	fresh cycle	IVF	0
1287	7.38		28	36	4	23	21.6128	5	4.3	89	87	74	13	13								2017-10-11	fresh cycle	IVF	0
1288	22.14	2.57	28	30	3	20.03	22.0386	5	9.2	81.5	87	77	10	13								2017-07-04	fresh cycle	IVF	0
1289	8.8		29	28	2	19.3	32.8241	3	6.4	57.1	87	78	9	13								2017-05-02	fresh cycle	IVF	0
1290	7.99		29	35	2	19	25.8264	2	3.8	118	87	72	15	13								2017-04-28	fresh cycle	IVF	0
1291	7.87	4.57	26	28	3	19.8	21.4619	3	8.7	97.2	87	75	12	13								2017-04-27	fresh cycle	IVF	0
1292	7.99		29	35	2	19	25.8264	2	3.8	118	87	72	15	13								2016-12-11	fresh cycle	IVF	0
1293	9.14	4.47	30	35	2	23.38	33.4124	4	4.5	53.1	87	63.31	23.67	13.02								2016-08-19	fresh cycle	IVF	0
1294	9.14	4.47	30	34	2	23.38	33.4124	4	4.5	53.1	87	63.31	23.67	13.02								2016-01-04	fresh cycle	IVF	0
1295	13		33	30	4	20.1	23.5078	4	2.8	81.7	87.5	72.69	14.81	12.5								2017-08-11	fresh cycle	IVF	0
1296	13		33	30	4	20.1	23.5078	4	2.8	81.7	87.5	72.69	14.81	12.5								2017-04-20	fresh cycle	IVF	0
1297	9		33	31	3	20.6	33.0295	4	3	145.7	87.5	75.65	11.85	12.5								2016-07-31	fresh cycle	IVF	0
1298	13		32	28	4	20.1	23.5078	4	2.8	81.7	87.5	72.69	14.81	12.5								2016-05-03	fresh cycle	IVF	0
1299	14.35	11.45	27	27	2.5	20.2	20.9024	5	6.8	142.46	87.8	77.25	10.59	12.16								2016-10-14	fresh cycle	IVF	0
1300	13.19	8.65	26	29	2	18.59	26.1224	3	3	46.17	87.8	73.92	13.83	12.25								2016-06-01	fresh cycle	IVF	0
1301	9.1	4.26	31	31	1	24.8	22.5309	4	4.3	130.6	88	72	16	12								2017-12-24	fresh cycle	IVF	0
1302	11.91	4.22	36	36	3	22.9	35.5114	2	3.5	82.31	88	79	9	12								2017-08-02	fresh cycle	IVF	0
1303	4.04		37	38	6	24.8	31.7739	3	4.2	167	88	67	21	12								2017-06-30	fresh cycle	IVF	0
1304	9.2	6.54	28	29	5	19.2	26.5731	3	6.4	83.9	88	78	10	12								2016-12-24	fresh cycle	IVF	0
1305	11.42	21.53	25	23	3	25.4	24.6914	7	3.6	167.5	88.7	80.85	7.85	11.3								2016-06-15	fresh cycle	IVF	0
1306	18.49	6.3	28	28	9.33	18.1	20.2449	4	7.3	47.8	89	86	3	11								2019-05-17	fresh cycle	IVF	0
1307	9.76	7.84	39	42	13	23.4	24.4646	2	2.5	94.8	89	75	14	11								2018-11-29	fresh cycle	IVF	0
1308	9.76	7.84	39	41	13	23.4	24.4646	2	2.5	94.8	89	75	14	11								2018-03-30	fresh cycle	IVF	0
1309	29.13	2.9	26	28	3	19.5	24.9135	3	3.2	148.9	89	65	24	11								2017-12-26	fresh cycle	IVF	0
1310	9.76	7.84	38	41	13	23.4	24.4646	2	2.5	94.8	89	75	14	11								2017-05-25	fresh cycle	IVF	0
1311	10.54	7.45	31	31	5	19.6	24.2215	5	6.7	74.4	89	75	14	11								2016-11-09	fresh cycle	IVF	0
1312	4.2	5.16	31	29	4	20.6	20.984	4	2	150.9	89	75	14	11								2016-06-17	fresh cycle	IVF	0
1313	18.48	2.16	29	30	5	19.77	23.4509	4	7.2	151.1	89.2	72.18	16.99	10.83								2016-12-19	fresh cycle	IVF	0
1314	18.48	2.16	28	29	5	19.77	23.4509	4	7.2	151.1	89.2	72.18	16.99	10.83								2016-05-04	fresh cycle	IVF	0
1315	11.1	7.44	34	34	3	22.03	29.7619	4	6.7	54.9	89.3	75.63	13.65	10.72								2016-04-15	fresh cycle	IVF	0
1316	6.75	4.02	23	32	4	26.57	33.126	7	3.4	133.8	89.7	80.82	8.87	10.31								2016-06-02	fresh cycle	IVF	0
1317	8.74	2.12	30	32	2	19.5	22.46	4	3.8	112.9	90	79	11	10								2017-10-31	fresh cycle	IVF	0
1318	7.82	5.81	29	32	3		25.8645	5	2.7	109.2	90	72	18	10								2016-10-21	fresh cycle	IVF	0
1319	10.3	7.35	26	27	2	18.03	26.7299	5		145.72	90.1	74.72	15.37	9.91								2016-07-07	fresh cycle	IVF	0
1320	4.98	4	38	27	2	19.72	20.0155	2	3.3	27.22	90.8	81.15	9.62	9.23								2016-09-30	fresh cycle	IVF	0
1321	12.13	5.37	26	26	2	17	23.6713	5	6	139.9	91	77	14	9								2017-07-07	fresh cycle	IVF	0
1322	3.72	5.74	32	31	8	24.7	22.7204	3	6.6	127.1	91	77	14	9								2017-04-17	fresh cycle	IVF	0
1323	16.78	4.73	32	33	7.42	20.03	20.0474	3	3.8	58.6	91.7	69.71	21.98	8.31								2017-09-08	fresh cycle	IVF	0
1324	7.11		30	32	4	22.4	31.2213	4	2.8	162.7	91.9	79.48	12.43	8.09								2016-06-15	fresh cycle	IVF	0
1325	7		30	32	3	23.7	31.0735	3	6	166.5	91.9	73.8	18.11	8.09								2016-05-12	fresh cycle	IVF	0
1326	5.83	1.28	27	29	2	18	30.8365	3	3.2	157.5	92	81	11	8								2017-11-26	fresh cycle	IVF	0
1327	4.18	2.7	24	27	3	20.5	25.0135	5	3.3	132.3	92	78	14	8								2017-05-03	fresh cycle	IVF	0
1328	8.83		31	27	5	18.7	31.2809	3	6.6	160.6	93	74	19	5								2019-08-15	fresh cycle	IVF	0
1329	14.02	4.63	25	26	2	21	21.4692	5	6.6	166.5	93	78	15	7								2018-03-12	fresh cycle	IVF	0
1330	14.02	4.63	25	26	2	21	21.4692	5	6.6	166.5	93	78	15	7								2017-08-18	fresh cycle	IVF	0
1331	15.12	4.37	26	27	3	20.6	23.4509	3	7.1	110.1	93	81	12	7								2016-06-24	fresh cycle	IVF	0
1332	1		28	29	0.58	20.3	24.1517	3	3.7	176.2	95	86.45	8.56	4.99								2016-06-22	fresh cycle	IVF	0
1333	34.13	0.9	40	58	0.5	18.97	20.6193	10	2	110.9	96.3	85.84	10.48	3.68								2016-06-17	fresh cycle	IVF	0
1334	34.13	0.9	39	57	0.5	18.97	20.6193	10	2	110.9	96.3	85.84	10.48	3.68								2015-12-26	fresh cycle	IVF	0
1335	34.13	0.9	39	57	0.5	18.97	20.6193	10	2	110.9	96.3	85.84	10.48	3.68								2015-08-12	fresh cycle	IVF	0
1336	12.23	1.11	30	28	2		29.0657	3	8.1	124.6	97	91	6	3								2017-10-31	fresh cycle	IVF	0
1337	7.4	6.58	30	30	3	33.9	24.3375	2	5.9	188	97.4	88.05	9.39	2.56								2017-09-08	fresh cycle	IVF	0
1338	7.4	6.58	29	29	3	33.9	24.3375	2	5.9	188	97.4	88.05	9.39	2.56								2016-08-03	fresh cycle	IVF	0
1339	11.94	5.28	33	31	3	21.2	24.5675	5	2.6	84.1	73	65	8	27								2020-09-25	fresh cycle	IVF	0
1340	23.22	4.74	32	33	6	20.6	22.231	4	5	89.8	36	34	2	64								2020-07-02	fresh cycle	IVF	0
1341	17.46	24.84	34	39	3	18.9	26.2976	4	1.1	96.2	30	27	3	70								2020-06-28	fresh cycle	IVF	0
1342	23.22	4.74	32	33	6	20.6	22.231	4	5	89.8	36	34	2	64								2020-06-06	fresh cycle	IVF	0
1343	20.95	11.6	31	31	5	23.7	25.2493	5	4.5	102	37	35	2	63								2020-06-03	fresh cycle	IVF	0
1344	10.93	9.42	31	31	3	18.6	21.7079				100											2020-05-29	fresh cycle	IVF	0
1345	19.78	10.02	26	34	0.25	22	23.5102	4	5.4	21.6	34	31	3	66								2020-05-28	fresh cycle	IVF	0
1346	9.63	6.61	30	30	3	20.7	21.4692	6	3.6	108.6	47	42	5	53								2020-05-16	fresh cycle	IVF	0
1347	7.96	5.42	33	35	4	28.1	28.089	3	3.5	65	66	64	2	34								2020-04-20	fresh cycle	IVF	0
1348	3.2	10.57	27	28	1	27.3	25.7276	3	2	87.3	80	76	4	20								2020-04-01	fresh cycle	IVF	0
1349	40.54	6.18	46	44	20	29	26.7755	3	2.7	35.8	26	22	4	74								2020-01-02	fresh cycle	IVF	0
1350	8.76	15.33	27	25	4.5	21.1		2	2.1	155.1	73	68	5	27								2019-12-20	fresh cycle	IVF	0
1351	15.87	4.56	26	28	1	25.7	21.8871	2	2.7	95.6	64	58	6	36								2019-12-06	fresh cycle	IVF	0
1352	26.3	4.94	31	31	6	17.1	25.2493	3	3.2	90.2	58	54	4	42								2019-12-01	fresh cycle	IVF	0
1353	16.85	4.19	33	33	1	18.8	25.7117	3	3.3	14.2	32	29	3	68								2019-11-29	fresh cycle	IVF	0
1354	6.61	5.38	26	28	4	23	25.2595	3	4	10.4	53	51	2	47								2019-11-26	fresh cycle	IVF	0
1355	10.9	4.86	28	29	2	21.5	27.6817	5	4	92.7	27	24	3	73								2019-11-18	fresh cycle	IVF	0
1356	2.78	4.17	28	28	1	24.7	22.7244	3	1	147.9	55	48	7	45								2019-11-08	fresh cycle	IVF	0
1357	11.14	2.57	29	30	2.5	24.9		2	2.2	120.3	62	55	7	38								2019-10-28	fresh cycle	IVF	0
1358	5.78	2.29	24	26	3	18	29.4118	5	2.8	176.5	69	62	7	31								2019-10-25	fresh cycle	IVF	0
1359	10.71	3.72	31	31	1	28.1	23.9995	4	1.7	76	61	55	6	39								2019-10-18	fresh cycle	IVF	0
1360	13.33	5.21	32	34	4	21.1	29.0548	4	1.3	123.5	53	49	4	47								2019-09-30	fresh cycle	IVF	0
1361	16.69	2.45	31	25	3	24.2	25.5102	4	4	62.7	17	15	2	83								2019-09-23	fresh cycle	IVF	0
1362	5.36	4.75	33	33	2	25	32.6608	4	4.5	41.1	34	22	12	66								2019-09-18	fresh cycle	IVF	0
1363	2.4	11.48	26	32	5	25.8	26.2188	3	1.9	96.3	50	46	4	50								2019-09-18	fresh cycle	IVF	0
1364	8.54	8.74	33	28	4	22.6	22.2041	4	2	148.6	82	75	7	18								2019-09-05	fresh cycle	IVF	0
1365	10.07	3.39	39	39	11	20.6	25.3515	2	1	39.3	76	69	7	24								2019-09-04	fresh cycle	IVF	0
1366	13.04	3.38	31	35	2	24.6	26.8923	5	2.5	53.3	61	54	7	39								2019-08-22	fresh cycle	IVF	0
1367	8.79	4.54	28	27	5	27.2	24.4898	5	3.5	99.3	55	47	8	45								2019-08-01	fresh cycle	IVF	0
1368	43.17	3.29	31	32	4	18.5	25.3515	6	6.9	132.4	58	53	5	42								2019-07-27	fresh cycle	IVF	0
1369	22.28	5.71	30	31	1	20.4	16.9753	7	2	129.1	71	67	4	29								2019-07-27	fresh cycle	IVF	0
1370	1.13	3.37	31	27	1	21.4	19.487	3	5.8	56.3	58	53	5	42								2019-07-26	fresh cycle	IVF	0
1371	13.04	4.12	37	39	7	23.4	30.4218	6	2.9	147.6	46	39	7	54								2019-07-25	fresh cycle	IVF	0
1372	5.82	4.2	26	25	2	19.5	27.1178	4	2.6	108.8	61	55	6	39								2019-07-16	fresh cycle	IVF	0
1373	15.62	4.66	26	32	6	21.3		2	4.2	32.2	46	42	4	54								2019-07-08	fresh cycle	IVF	0
1374	4.54	8.62	26	26	2.5	20.2		5	3.5	182.9	76	69	7	24								2019-07-06	fresh cycle	IVF	0
1375	24	3.51	26	28	0.42	18.8		3	4.8	118.7	61	57	4	39								2019-07-02	fresh cycle	IVF	0
1376	7.52	5.16	28	28	7	23.1	24.2215	2	3.9	114.5	81	79	2	19								2019-07-02	fresh cycle	IVF	0
1377	52.29	6.03	34	33	5	20.9	25.2595	6	2.8	32.9	62	60	2	38								2019-06-27	fresh cycle	IVF	0
1378	15.67	9.78	28	30	1	22.3	19.0311	3	2.2	35.3	47	43	4	53								2019-06-20	fresh cycle	IVF	0
1379	2.95	4.15	28	28	5	26.7	20.0474	4	3.1	5.8	69	67	2	31								2019-06-08	fresh cycle	IVF	0
1380	14.03	5.49	24	25	2	22.1	18.6851	5	3.1		47	42	5	53								2019-06-07	fresh cycle	IVF	0
1381	3.19	4.1	34	32	0.83	20.2	20.9024	4	3	89.2	88	84	4	12								2019-06-06	fresh cycle	IVF	0
1382	27.27	10.85	31	28	7	24.2	33.5153				100											2019-06-03	fresh cycle	IVF	0
1383	34.52	8.22	31	32	3	23.4		7	5.9	40.1	56	52	4	44								2019-05-28	fresh cycle	IVF	0
1384	11.26	6.28	27	28	1.5		19.8352	4	4.5	121.6	68	56	12	32								2019-05-28	fresh cycle	IVF	0
1385	9.81	7.3	29	29	3	20.7	21.4692	6	3.6	108.6	47	42	5	53								2019-05-12	fresh cycle	IVF	0
1386	4.9	1.94	27	27	2	29.3	19.8177	3	2.9	49.7	57	54	3	43								2019-04-14	fresh cycle	IVF	0
1387	9.43	4.61	32	31	1	19.1	25.9516	3	3.2	93.1	80	75	5	20								2019-04-05	fresh cycle	IVF	0
1388	11.69	2.19	34	51	4	19.1	25.9516	7	4.9	97.4	64	46	18	36								2019-01-05	fresh cycle	IVF	0
1389	25.66	6.14	34	36	1	19.5	22.46	5	9.8	130.3	75	45	30	25								2018-08-26	fresh cycle	IVF	0
1390	12.89	6.65	28	28	6	20.2	19.5918	15	2.3	79.34	58.86	45.46	13.4	41.14								2018-08-22	fresh cycle	IVF	0
1391	17.46	7.46	35	41	1	29.3	28.7211	4	3.9	44.7	44	41	3	56								2018-07-26	fresh cycle	IVF	0
1392	5.05	5.67	35	35	6		29.4029	3	4.9	97	70	56	14	30								2018-07-10	fresh cycle	IVF	0
1393	14.84	5.79	32	35	10	22	23.4075	7	8.9	108.5	56	32	24	44								2018-07-08	fresh cycle	IVF	0
1394	11.67	3.79	30	30	1	24.2	23.7954	4	3.7	72.4	55	40	15	45								2018-06-02	fresh cycle	IVF	0
1395	11.74	19.03	30	29	2	21.1	21.9713	4	2.4	74.1	72	59	13	28								2018-05-02	fresh cycle	IVF	0
1396	17.03	12.03	28	27	1	20.7	25.4694	6	5.4	22.4	67	49	18	33								2018-02-05	fresh cycle	IVF	0
1397	11.69	2.19	33	50	4	19.1	25.9516	7	4.9	97.4	64	46	18	36								2017-12-17	fresh cycle	IVF	0
1398	21.53	5.94	28	27	2	20.2	24.4898	2	5.4	34.9	54	42	12	46								2017-12-02	fresh cycle	IVF	0
1399	25.98		30	33	4	23.2	17.5771	6	6	47.3	63	51	12	37								2017-11-06	fresh cycle	IVF	0
1400	16.19	22.03	27	26	3	26.6	22.4913	5	3.5	156.6	76	52	24	24								2017-08-21	fresh cycle	IVF	0
1401	9.33		27	28	2	23.4	29.8606	5	9.5	31.35	51	36	15	49								2017-08-05	fresh cycle	IVF	0
1402	62.15	5.36	40	49	16	21.5	25.2595	4	8	14.8	32	26	6	68								2017-07-30	fresh cycle	IVF	0
1403	23.06	3.14	26	31	0.42	22.6	25.9516	5	7.5	22.26	65.14	64.68	0.46	34.86								2017-07-25	fresh cycle	IVF	0
1404	26.05	8.24	27	26	1	26	26.2966	4	4	56.2	47	30	17	53								2017-06-26	fresh cycle	IVF	0
1405	16.14	4.64	30	40	4	22.7	23.7118	5	5.6	98.7	80	57	23	20								2017-06-17	fresh cycle	IVF	0
1406	7.51	4.46	26	27	2		31.7739	3	3.4	73.2	74	50	24	26								2017-06-11	fresh cycle	IVF	0
1407	13.64	11.41	41	29	1	22.5	20.2812	4	5.5	48.9	70	44	26	30								2017-05-02	fresh cycle	IVF	0
1408	13.08	4.45	26	29	1	21.4	22.4913	3	6.5	28.8	32	25	7	68								2017-04-10	fresh cycle	IVF	0
1409	13.64	11.41	41	29	1	22.5	20.2812	4	5.5	48.9	70	44	26	30								2017-03-11	fresh cycle	IVF	0
1410	18.38	11.66	37	40	2	19.3	22.4712	2	2.6	66.4	59	46	13	41								2016-12-17	fresh cycle	IVF	0
1411	32.93		35	36	10	33.2	29.3878	4	4.1	33.7	71	59	12	29								2016-12-15	fresh cycle	IVF	0
1412	5.71	2.86	27	27	1.5	21.6	36.3324	2	4.2	41.7	64	50	14	36								2016-12-11	fresh cycle	IVF	0
1413	14.12	6.22	30	26	1	25.1	24.6094	7	2.8	114.4	58	44	14	42								2016-12-10	fresh cycle	IVF	0
1414	19.62	5.77	29	29	7	22	25.0593	2	5.9	21.68	51	44	7	49								2016-11-08	fresh cycle	IVF	0
1415	2.43	3.25	40	37	4	20.6	31.8878	5	4.5	102.1	75	58	17	25								2016-10-27	fresh cycle	IVF	0
1416	6.96	5.2	28	30	1	20.7	23.2438	3	2.9	98.7	76	63	13	24								2016-10-09	fresh cycle	IVF	0
1417	10.42		27	30	4	23.4	25.9455	4	10.8	62.82	71	56	15	29								2016-09-13	fresh cycle	IVF	0
1418	14.12	6.22	30	26	1	25.1	24.6094	7	2.8	114.4	58	44	14	42								2016-09-11	fresh cycle	IVF	0
1419	21.79		26	28	3	17.7	30.0613	6	4.8	51.7	72	44	28	28								2016-07-10	fresh cycle	IVF	0
1420	12		37	37	1	22.86		4	9.3	9.1	48	25	23	52								2016-05-04	fresh cycle	IVF	0
1421	19.98	7.52	33	36	5	19.2	26.9274	2	3.9	38.2	88.2	78.08	10.14	11.78	10	Yes	Yes	No	Yes		2016-11-15	2016-11-12	fresh cycle	ICSI	3
1422	12.85	4.75	29	25	5	17.5	23.1481	7	5.7	30	31	18	13	69		No	No				2017-03-31	2017-03-28	fresh cycle	ICSI	3
1423	19.02	4.83	37	39	6	20	22.1453	4	6.3	14.6	26	20	6	74	14	No	No				2017-04-01	2017-03-30	fresh cycle	ICSI	3
1424	20.21	4.27	32	33	3	21.48	21.9713	5	6.3	135.1	65	44	21	35		Yes	Yes	No			2017-04-06	2017-04-03	fresh cycle	ICSI	3
1425	21.47	10.69	36	42	4	19.43	20.7157	7	3.2	61.08	10.27	6.95	3.31	89.74	12	No	No				2017-04-22	2017-04-19	fresh cycle	ICSI	3
1426	13.86	10.25	25	27	4	20.3	27.7447	5	6.3	77.6	8	1	7	92	12.3	No					2017-05-20	2017-05-18	fresh cycle	ICSI	3
1427	24.17	5.5	26	28	1	18	25.763	5	8.7	8.27	64	44	20	36	14	Yes	Yes	Yes		1	2017-06-23	2017-06-20	fresh cycle	ICSI	3
1428	38.69	3.65	41	49	17	22.4	27.6817	3	2.6	30.2	46	29	17	54	8.7	No					2017-12-23	2017-12-21	fresh cycle	ICSI	3
1429	19.98	7.52	35	37	1	19.2	26.9274	2	3.9	38.2	88.2	78.08	10.14	11.78		No					2018-04-09	2018-04-06	fresh cycle	ICSI	3
1430	59.73	7.35	34	35	3	25	22.4913	2	2.2	4.5	33	26	7	67	17	Yes	Yes	Yes		1	2018-07-31	2018-07-28	fresh cycle	ICSI	3
1431	15.17	10.03	28	29	3	23.5	31.378	4	3.2	81.18	67	50	17	33		Yes	Yes	Yes		1	2018-10-22	2018-10-19	fresh cycle	ICSI	3
1432	20.98	2.95	34	30	3.5	18.8	25.3515	2	2.2	4.8	45	43	2	55	10	No					2019-01-14	2019-01-11	fresh cycle	ICSI	3
1433	5.36	3.13	33	35	4	22.7	30.7958	2	0.5	139.9	57	53	4	43	13	Yes	Yes	Yes		1	2019-03-07	2019-03-04	fresh cycle	ICSI	3
1434	19.49	5.62	32	30	10	26	26.7299	7	3.8	9.7	58	44	14	42	8	Yes	Yes	Yes		1	2019-03-23	2019-03-20	fresh cycle	ICSI	3
1435	30.2	6.59	31	32	6	21	18.2899	4	4.2	76.5	36	33	3	64	16	No					2019-04-16	2019-04-13	fresh cycle	ICSI	3
1436	19.21	3.6	26	27	2	20.3	21.4109	5	8.1	102	44	40	4	56	11.3	No					2019-04-25	2019-04-22	fresh cycle	ICSI	3
1437	8.99	3.66	31	35	9	28.4	25.6055	3	1.9	74.8	57	54	3	43	15.7	No					2019-07-09	2019-07-04	fresh cycle	ICSI	3
1438	33.23	4.18	29	29	3.58	24	26.0276	6	6	62	9	6	3	91	16	Yes	No				2019-07-16	2019-07-13	fresh cycle	ICSI	3
1439	25.51	13.05	32	37	3	19.4	28.7197	4	3.8	53.4	50	45	5	50	10	Yes	Yes	Yes		1	2019-07-24	2019-07-21	fresh cycle	ICSI	3
1440	31.19	10.49	30	26	4.08	22.6	23.4586	4	3.4	17.2	67	58	9	33	10	Yes	Yes	No	Yes		2019-08-23	2019-08-21	fresh cycle	ICSI	3
1441	8.91	5.66	37	35	0.33	24.4	21.2245	3	2.1	36.8	23	21	2	77	10.4	Yes	Yes	Yes		1	2019-09-19	2019-09-16	fresh cycle	ICSI	3
1442	40.36	20.15	37	43	1		25.9516	4	4	3.6	62	60	2	38	14	Yes	Yes	No	Yes		2019-10-08	2019-10-03	fresh cycle	ICSI	3
1443	28.28	4.44	29	29	2	17.8	27.7551	5	3	2.9	0	0	0	100	11.8	Yes	Yes	Yes		1	2019-10-26	2019-10-23	fresh cycle	ICSI	3
1444	45.27	19.07	27	26	3	21.6	21.9136	6	5.8	1	17	17	0	83	11.6	No					2019-11-02	2019-10-30	fresh cycle	ICSI	3
1445	29.32	5.55	26	26	2	22.6	27.7551	4	3	16.4	8	6	2	92	15	No					2019-11-21	2019-11-18	fresh cycle	ICSI	3
1446	17.12	3.88	25	28	3	25.3	26.0262	3		36.6	7	6	1	93	10.3	Yes	Yes	Yes		1	2019-12-14	2019-12-11	fresh cycle	ICSI	3
1447	42.1	11.44	25	28	2.67	25	24.2123	5	9.6	24.39	17	12	5	83	13	Yes	No				2020-01-10	2020-01-07	fresh cycle	ICSI	3
1448	30.49	13.27	32	33	7	25.4	24.2424	3	2.5	2.8	68	60	8	32	12.6	No					2020-01-10	2020-01-07	fresh cycle	ICSI	3
1449	19.49	6.93	27	28	2	22.6	21.4109	5	8.1	102	44	40	4	56	9.3	Yes	Yes	Yes		1	2020-03-28	2020-03-25	fresh cycle	ICSI	3
1450	9.83	4.66	29	33	2.83	19.5	25.9259	7	3.8	123.5	34	31	3	66	7.6	Yes	Yes	Yes		1	2020-04-11	2020-04-08	fresh cycle	ICSI	3
1451	27.89	9.19	30	27	4.92	22.3	23.4586	4	2.2	30.8	11	8	3	89	12.7	No					2020-04-17	2020-04-14	fresh cycle	ICSI	3
1452	27.56	5.13	23	26	1	27.3	22.0386	3	2.8	0.2	33	33	0	67	11	Yes	Yes	Yes		1	2020-04-25	2020-04-22	fresh cycle	ICSI	3
1453	20.8	9.74	24	28	4	25.4	22.5981	2	2	10.7	47	42	5	53	10	Yes	Yes	Yes		2	2020-07-03	2020-06-30	fresh cycle	ICSI	3
1454	24.48	7.66	30	30	4	19.8	27.1664	4	4.1	16.7	28	26	2	72	10.7	Yes	Yes	Yes		1	2020-07-13	2020-07-10	fresh cycle	ICSI	3
1455	79.77	25.38	31	35	6	24.7	35.5114	3	2.3	2.4	7	7	0	93	8.1	Yes	Yes	Yes		1	2020-07-22	2020-07-19	fresh cycle	ICSI	3
1456	24.86	11.81	30	42	4	22.9	25.3086	3	5	59.4	78	76	2	22	18.8	No					2020-08-11	2020-08-08	fresh cycle	ICSI	3
1457	20.19	13.15	24	24	2.5	25.4	18.3768	5	3	1.9	33	29	4	67	11	Yes	Yes	Yes		2	2020-08-28	2020-08-25	fresh cycle	ICSI	3
1458	24.83	31.15	30	29	2	22.9	22.0386	3	3.2	22.5	27	24	3	73	14.7	No					2020-09-01	2020-08-29	fresh cycle	ICSI	3
1459	16.34	7.49	28	31	3	20.5	27.1178	3	5.6	8.6	39	32	6	62	9.9	No					2020-09-04	2020-09-01	fresh cycle	ICSI	3
1460	16.38	12.35	31	31	4	25	17.6327	5	2.5	6.3	54	50	4	46	16.6	Yes	Yes	Yes		1	2020-09-10	2020-09-07	fresh cycle	ICSI	3
1461	15.99	56.67	28	29	3	24.5	28.3675	3	4.9	2.6	69	69	0	31	16.9	Yes	Yes	Yes		1	2020-09-24	2020-09-18	fresh cycle	ICSI	3
1462	32.75	7.34	34	39	2	25.3	25.9516	2	0.8	75.4	69	66	3	31	13	Yes	Yes	Yes		2	2020-10-02	2020-09-29	fresh cycle	ICSI	3
1463	57.81	32.55	28	28	1.5	25	27.7575	5	5	1.2	40	40	0	60	14.6	Yes	Yes	Yes		1	2020-10-16	2020-10-13	fresh cycle	ICSI	3
1464	29.02	12.63	29	29	3	20.2	24.8356	3	4.3	14.2	56	49	7	44	16.9	Yes	Yes	Yes		1	2020-10-24	2020-10-21	fresh cycle	ICSI	3
1465	14	7.87	28	31	3	23.4	24.7676	7	4	126.7	75	71	4	25	14	Yes	Yes	Yes		1	2020-11-06	2020-11-03	fresh cycle	ICSI	3
1466	51.1	3.6	28	28	1.5	23.9	25.7959	4	5.8	6.4	23	19	4	77	13.9	Yes	Yes	Yes		1	2020-11-09	2020-11-06	fresh cycle	ICSI	3
1467	42.28	5.74	29	29	3	25.4	28.3951	5	3.2	42	34	28	6	66	11.3	No				0	2020-11-10	2020-11-07	fresh cycle	ICSI	3
1468	25.24	1.64	33	52	1	19.5	24.4898	5	4.1	50.7	15	13	2	85	15.4	Yes	Yes	Yes		1	2020-11-17	2020-11-14	fresh cycle	ICSI	3
1469	24.86	11.81	30	43	4	23.9	25.3086	3	5	59.4	78	76	2	22	17	Yes	Yes	Yes		1	2020-12-06	2020-12-03	fresh cycle	ICSI	3
1470	29.8	23.54	26	29	1	20.3	22.4913	3	3	0.1	0	0	0	100	12.6	No				0	2020-12-12	2020-12-09	fresh cycle	ICSI	3
1471	41.84	25.67	28	28	2	18.8	23.1837	3	2.1	1.3	16	16	0	84	16	No				0	2020-12-13	2020-12-10	fresh cycle	ICSI	3
1472	24.48	10.67	36	36	1	26.2	22.4982	4	8.8	5.6	9	5	4	91	7	No				0	2020-12-28	2020-12-25	fresh cycle	ICSI	3
1473	18.05	10.93	30	32	5	23	30.7564	4	2.1	48.2	54	45	9	46	10	No				0	2021-01-25	2021-01-22	fresh cycle	ICSI	3
1474	70.56	31.34	25	32	5	20.9	25	5	4.1	3.7	20	16	4	80	11.5	Yes	Yes	Yes		1	2021-02-02	2021-01-30	fresh cycle	ICSI	3
1475	35.71	8.58	30	30	0.58	19.3	19.5918	6	2	81.2	27	22	7	71	14	Yes	Yes	Yes		1	2021-02-04	2021-02-01	fresh cycle	ICSI	3
1476	17.34	3.33	27	24	2	16.2	18.5185	6	2	2.5	17	13	4	83	12.9	No				0	2021-02-11	2021-02-09	fresh cycle	ICSI	3
1477	39.18	21.54	30	29	5	23.3	23.9869	5	3.3	5.9	29	28	1	71	10.4	No				0	2021-03-01	2021-02-26	fresh cycle	ICSI	3
1478	14.14	7.27	33	33	3.67	19.8	27.5134	2	3.7	19.9	36	27	9	64	11.6	No				0	2021-03-16	2021-03-13	fresh cycle	ICSI	3
1479	31.55	3.88	35	38	7	18.8	25.3515	1	0.2	23.8	3	2.5	0.5	97	14.6	Yes	No			0	2021-03-18	2021-03-15	fresh cycle	ICSI	3
1480	29.8	23.54	26	29	1.5	20.8	22.4913	3	3	0.1	0	0	0	100	13.3	Yes	No			0	2021-03-19	2021-03-16	fresh cycle	ICSI	3
1481	19.15	24.71	42	38	1	25.1	29.7143	2	1	93.1	54	50	4	46	16.8	Yes	Yes	No	Yes	0	2021-03-22	2021-03-19	fresh cycle	ICSI	3
1482	18.23	7.72	33	36	5	27.3	28.089	5	3.5	32.1	52	43	9	48	11.4	No				0	2021-04-01	2021-03-29	fresh cycle	ICSI	3
1483	17.98	4.81	30	31	3	23.1	26.5118	5	4	72.2	22	11	11	78	8	No				0	2021-04-12	2021-04-09	fresh cycle	ICSI	3
1484	55.98	9.67	33	43	1	21.6		7	3	4.7	33	31	2	67	5.6	No				0	2021-04-21	2021-04-18	fresh cycle	ICSI	3
1485	15.31	22.14	35	36	1	19.9	22.8571	5	5.1	6.8	0	0	0	100								2020-05-28	fresh cycle	ICSI	3
1486	26.13	6.63	22	27	4	22.1	20.0474	5	3.5	0.2	0	0	0	100								2020-05-27	fresh cycle	ICSI	3
1487	34.54	11.63	23	26	1	28.6	30.0408	3	4.7	0	0	0	0	0								2019-08-22	fresh cycle	ICSI	3
1488	68.91	7.11	30	32	4	19.9	54.8812	5	2.8	32.1	0	0	0	100								2019-03-03	fresh cycle	ICSI	3
1489	33.95	4.2	25	26	2	20	24.6914	3	4.8	22.5	0	0	0	100								2018-06-12	fresh cycle	ICSI	3
1490	71.66	4.12	26	26	3	19.9		5	4.1	34.1	0	0	0	100								2017-06-02	fresh cycle	ICSI	3
1491	23.24	6.34	27	29	3.5	20.5	18.4965	2	2.4	58.1	1	1	0	99								2019-03-24	fresh cycle	ICSI	3
1492	22.68		27	26	2		29.4118	4	6.1	6.5	2	0	2	98								2016-11-05	fresh cycle	ICSI	3
1493	15.88	7.79	30	31	5	21.1	23.7387	5	1.7	82.5	3	3	0	97								2020-09-19	fresh cycle	ICSI	3
1494	11.98	5.32	26	23	2	16.2	18.5185	4	2.7	3.2	3	0	3	97								2019-12-08	fresh cycle	ICSI	3
1495	48.61	9.26	29	30	4	26.8	24.093	4	1	7.1	5	4	1	95								2021-01-31	fresh cycle	ICSI	3
1496	73		29	28	4	25.6	21.7181	5	5.2	7.8	5.3	4.1	1.23	94.67								2017-09-25	fresh cycle	ICSI	3
1497	73		28	27	4	25.6	21.7181	5	5.2	7.8	5.3	4.1	1.23	94.67								2016-07-17	fresh cycle	ICSI	3
1498	50.97	9.09	33	35	5	19	26.8274	3	3.5	79.3	6	5	1	94								2021-04-11	fresh cycle	ICSI	3
1499	26.13	6.63	21	26	3	21.9	20.0474	5	3.7	2.2	6	3	3	94								2019-08-20	fresh cycle	ICSI	3
1500	17.27	6.37	39	38	1	21.6	23.6614	6	2.7	40.6	7	5	2	93								2019-12-03	fresh cycle	ICSI	3
1501	80.86	5.13	28	28	3		24.8016	7	2.4	1.7	7	2	5	93								2018-04-24	fresh cycle	ICSI	3
1502	71.7	13.05	29	26	2	18.31	19.487	7	3.5	8	7	4	3	93								2016-09-25	fresh cycle	ICSI	3
1503	9.53	3.94	41	44	2.25	24.4		4	4	7.7	8	8	0	92								2020-07-09	fresh cycle	ICSI	3
1504	9.53	3.94	41	44	2	24.4		4	4	7.7	8	8	0	92								2020-04-27	fresh cycle	ICSI	3
1505	46.88	8.75	28	32	5	21	20.9572	3	2	4.7	9	9	0	91								2019-06-19	fresh cycle	ICSI	3
1506	18.39	3.47	29	32	4	18.4	23.8367	5	1.7	46.8	10	8	2	90								2019-12-22	fresh cycle	ICSI	3
1507	21.97	4.54	35	39	4	25.7	27.0416	3	2	41.1	11	9	2	89								2019-07-15	fresh cycle	ICSI	3
1508	42.89	12.76	25	31	1	19.5	28.3447	5	3.5	0.2	11	11	0	89								2017-07-23	fresh cycle	ICSI	3
1509	22.05	9.68	33	29	1	24.9	24.7676	3	2.8	0.6	11	4	7	89								2016-12-16	fresh cycle	ICSI	3
1510	28.19	7.09	26	30	3.83	21.5	22.5878	3	1.5	1.8	12	3	9	88								2021-03-19	fresh cycle	ICSI	3
1511	28.19	7.09	26	30	3	21.5	22.5878	3	1.5	1.8	12	3	9	88								2020-12-24	fresh cycle	ICSI	3
1512	6	3.29	30	32	7	19.8	19.3792	7	3.7	175.2	12	4	8	88								2016-11-30	fresh cycle	ICSI	3
1513	43.99	8.92	30	35	1	22	29.8606	5	4.6	6.09	13	8	5	87								2017-04-15	fresh cycle	ICSI	3
1514	45.84	8.92	30	35	1	22	29.8606	5	4.6	6.09	13	8	5	87								2016-11-03	fresh cycle	ICSI	3
1515	27.73	20.21	30	39	2	27.5	23.7228	5	2	27	14	13	1	86								2020-10-01	fresh cycle	ICSI	3
1516	39		28	27	2	18.75	22.6422	5	3.2	7.8	14.6	9.84	4.76	85.4								2016-05-15	fresh cycle	ICSI	3
1517	35.45	25.58	28	28	3	27	19.5763	5	9.6	3.2	15	11	4	85								2017-09-18	fresh cycle	ICSI	3
1518	49.83	22.09	27	27	3	27	19.5763	5	9.6	3.2	15	11	4	85								2016-12-03	fresh cycle	ICSI	3
1519	54.55	29.07	33	38	2	20.4	18.726	4	3	2.8	16	8	8	84								2020-10-15	fresh cycle	ICSI	3
1520	21.6	8.62	29	32	6	21.1	21.7181	2	1.9	6.8	16	7	9	84								2020-06-04	fresh cycle	ICSI	3
1521	33.92	5.89	28	32	1.5	22.9	27.4587	6	4.6	11.2	17	13	4	83								2021-02-03	fresh cycle	ICSI	3
1522	13.33	0.83	25	26	3	22.1	24.1115	4	4.9	7.7	19	4	15	81								2016-06-16	fresh cycle	ICSI	3
1523	27.74	4.97	27	32	2	27.2	18.3058	7	4.7	40.8	20	16	4	80								2021-04-26	fresh cycle	ICSI	3
1524	27.74	4.97	27	32	2.42	27.2	18.3058	7	4.7	40.8	20	16	4	80								2021-04-16	fresh cycle	ICSI	3
1525	21.81	11.97	25	30	4	22.5	25.9043	3	3	8.1	21	17	4	79								2021-01-29	fresh cycle	ICSI	3
1526	61.88		32	64	10	19.8	25.1808	4	5.1	31.4	21	16	5									2017-08-27	fresh cycle	ICSI	3
1527	20.83	47.97	25	26	2	19.5	27.3588	4	3.9	31.9	21	11	10	79								2016-07-22	fresh cycle	ICSI	3
1528	23.63	8.91	27	29	4	18.6	21.4533	7	4.1	45.9	23	17	6	77								2021-03-12	fresh cycle	ICSI	3
1529	60.23	6.67	26	28	2.5	24.7	24.1588	7	6.8	1.8	23	23	18	59								2016-06-18	fresh cycle	ICSI	3
1530	50.11	33.19	26	27	4	22.9	21.3068	5	9.3	1.9	24	15	9	76								2016-07-27	fresh cycle	ICSI	3
1531	30.97	2.97	33	35	5	21.6	26.8274	3	2	58.1	26	18	8	74								2020-09-25	fresh cycle	ICSI	3
1532	53.33	12.07	34	27	2	21.5	20.9573	6	4.6	36.4	26	24	2	74								2020-08-13	fresh cycle	ICSI	3
1533	23.64	5.76	24	29	2	24.7	29.3878	2	1.8	13.2	27	25	2	73								2019-12-18	fresh cycle	ICSI	3
1534	30.02	16.53	31	31	3	19.6	26.1224	4	1	11.9	28	27	1	72								2018-10-02	fresh cycle	ICSI	3
1535	25.46	7.14	29	29	2	19.5	21.6333	7	2.5	80.2	28	15	13	72								2018-03-29	fresh cycle	ICSI	3
1536	64.29	6.34	31	31	6	21.1	20.984	3	4.4	1	28	28	0	72								2017-04-21	fresh cycle	ICSI	3
1537	36.76		33	34	4	22.3	25.6402	3	1.6	2.7	29	19	10	71								2017-08-11	fresh cycle	ICSI	3
1538	23.02	14.9	29	33	5	17	21.9713	3	6	4.3	30	24	6	70								2021-04-21	fresh cycle	ICSI	3
1539	13.92	5.45	26	27	5	23.2	19.8685	5	3.6	26.9	30.2	24.85	5.37	69.78								2016-08-30	fresh cycle	ICSI	3
1540	12.35		31	28	5	22.49	25.3515	3	3.1	131.6	30.4	16.95	13.42	69.63								2016-05-17	fresh cycle	ICSI	3
1541	15.49	7	30	32	4	26.9	25.0593	5	8.2	45.08	30.6	14.59	16.01	69.4								2017-05-22	fresh cycle	ICSI	3
1542	32.16	7.07	31	32	6	28.9	23.8751	4	2.9	43.7	31	24	7	69								2020-12-02	fresh cycle	ICSI	3
1543	28.07	8.23	32	33	3.5		28.959	5	3.2	90.5	31	17	14	69								2018-03-17	fresh cycle	ICSI	3
1544	14.03	5.49	24	26	2	22.1	18.6851		2.8	94	33	30	3	67								2019-11-12	fresh cycle	ICSI	3
1545	13.66		29	29	3.92	21.3	22.4712	4	4.7	13.8	34	30	4	66								2019-06-04	fresh cycle	ICSI	3
1546	34.92		26	28	4	17.1	25.9516	5	3.5	8.42	34	29	5	66								2017-10-22	fresh cycle	ICSI	3
1547	29		30	34	2	27.1	25.5102	2	2	38.9	35	23	12	65								2018-05-31	fresh cycle	ICSI	3
1548	48.71	9.44	30	38	4	20.8	29.7458	2	5.9	5.5	36	29	7	64								2019-06-04	fresh cycle	ICSI	3
1549	19.84	46.92	29	28	2	17.6	27.6817	4	8.1	24.63	36	29	7	64								2016-12-07	fresh cycle	ICSI	3
1550	26.35	2.25	26	29	3	18.6	28.0816	4	2.9	26.95	37	8	29	63								2017-07-26	fresh cycle	ICSI	3
1551	3.82	3.57	37	34	3	27.3	28.7356	7	2.4	101.1	38	35	3	62								2019-11-25	fresh cycle	ICSI	3
1552	13.27		26	28	3	20.8	17.9592	4	5	57.8	38	34	4	62								2019-04-18	fresh cycle	ICSI	3
1553	20.56	20.34	30	29	5	23.4	31.1419	3	5	8.3	38	22	16	62								2018-08-08	fresh cycle	ICSI	3
1554	14		30	29	10	21.91	28.7317	2	3	98.2	38.2	19.93	18.3	61.77								2016-06-01	fresh cycle	ICSI	3
1555	14.17	25.55	33	27	5	27.3	28.3951	3	5.8	9.3	38.8	28.44	10.35	61.21								2017-08-23	fresh cycle	ICSI	3
1556	14.17	25.55	32	26	5	27.3	28.3951	3	5.8	9.3	38.8	28.44	10.35	61.21								2016-12-10	fresh cycle	ICSI	3
1557	14.17	25.55	32	26	5	27.3	28.3951	3	5.8	9.3	38.8	28.44	10.35	61.21								2016-05-06	fresh cycle	ICSI	3
1558	16.34	7.49	29	31	3	20.5	27.1178	3	5.6	8.6	39	32	6	62								2020-12-28	fresh cycle	ICSI	3
1559	75.83	7.58	24	25	1		32.112	4	6.3	0.3	39	31	8	61								2017-05-17	fresh cycle	ICSI	3
1560	42.7	13.93	30	33	1	21	29.0533	3	5.6	4.8	39	22	17	61								2016-12-15	fresh cycle	ICSI	3
1561	51.87	3.37	28	29	6	28.8	20.7967	2	5.5	25.19	39.8	25.8	14.01	60.19								2017-06-27	fresh cycle	ICSI	3
1562	20.52	4.39	27	27	2	20	20.3052	4	4.5	99.5	40	33	7	60								2020-12-02	fresh cycle	ICSI	3
1563	16.02	11.52	30	31	6.25	24.2	26.2596	3	1.7	43.5	40	37	3	60								2019-10-10	fresh cycle	ICSI	3
1564	37.54	13.03	29	31	3	22	27.5482	3	7.1	1.8	41.2	41.18	0	58.82								2016-05-29	fresh cycle	ICSI	3
1565	32.67	15.7	30	31	4	27.3	29.9836	3	2	4.3	42	35	7	58								2020-10-24	fresh cycle	ICSI	3
1566	25.95	7.7	28	29	0.58	22.3	22.8374	4	1	35.8	42	39	3	58								2018-10-12	fresh cycle	ICSI	3
1567	12.83	2.93	26	28	3	23.8	23.6713	5	5.4	11.8	42.7	39.6	3.1	57.3								2020-11-16	fresh cycle	ICSI	3
1568	29.87	9.22	25	30	4.17	20.3	32.4905	6	2.7	11.5	43	42	1	57								2020-09-07	fresh cycle	ICSI	3
1569	31.82	38.61	29	31	2	22.6	25.8264	2	10.6	5.3	43	38	5	57								2016-12-08	fresh cycle	ICSI	3
1570	18.1	18.27	25	29	4	26.6	29.4118	7	6.6	20.4	44	32	12	56								2016-11-11	fresh cycle	ICSI	3
1571	26.47	11.82	40	42	7	26.3	28.0864	7	6.4	24.6	45	34	11	55								2018-03-21	fresh cycle	ICSI	3
1572	17.01	6.23	30	33	4	17.2	20.2449	5	5.6	3.48	46	38	8	54								2017-12-15	fresh cycle	ICSI	3
1573	62.14	4.45	31	30	1	23.9	27.1706	2	4.7	6.1	46	38	8	54								2017-10-10	fresh cycle	ICSI	3
1574	49.9	13.87	26	30	4	18	17.9592	3	4	14.6	47.3	24.54	22.71	52.75								2017-04-06	fresh cycle	ICSI	3
1575	31.37	6.21	42	43	1	20.45	18.5911	4	4.6	16.7	47.33	22.11	25.19	52.7								2017-05-10	fresh cycle	ICSI	3
1576	31.37	6.21	42	43	1	20.45	18.5911	4	4.6	16.7	47.33	22.11	25.19	52.7								2017-03-17	fresh cycle	ICSI	3
1577	31.37	6.21	35	36	1.83	20.45	18.5911	4	4.6	16.7	47.33	22.11	25.19	52.7								2010-05-01	fresh cycle	ICSI	3
1578	13.34	9.47	35	37	6.42	18.2		3	3.6	47.4	48	46	2	52								2020-08-28	fresh cycle	ICSI	3
1579	21.05	15	37	42	3	20.2	23.4568	4	3.6	44.8	48	35	13	52								2018-08-05	fresh cycle	ICSI	3
1580	27.35	12.82	29	28	3		22.2041	5	6.8	1.1	48	24	24	52								2017-07-01	fresh cycle	ICSI	3
1581	16.87	6.65	32	23	7.67	24	22.4913	2	1.5	53.4	49	45	4	51								2020-09-29	fresh cycle	ICSI	3
1582	6.32	7.2	31	32	3	21.5	23.6713	4	3	62.5	49	45	4	51								2019-05-10	fresh cycle	ICSI	3
1583	39.59	8.1	32	31	3	19.8	23.1837	4	6.4	8.1	49	32	17	51								2017-04-26	fresh cycle	ICSI	3
1584	14.8	8.99	31	31	5	25.4	25.8264	4	4.6	49.41	49.8	34.2	15.58	50.22								2018-10-18	fresh cycle	ICSI	3
1585	14.8	8.99	30	30	3	25.4	25.8264	4	4.6	49.41	49.8	34.2	15.58	50.22								2018-03-17	fresh cycle	ICSI	3
1586	33.56	9.55	41	41	3	27.3	26.7755	3	1.3	40.1	50	45	5	50								2019-12-05	fresh cycle	ICSI	3
1587	33.56	9.55	41	41	3	25.8	26.7755	3	1.3	40.1	50	45	5	50								2019-08-12	fresh cycle	ICSI	3
1588	48.2	5.04	26	27	4	25.8	33.8021	4	7.4	0.3	50	50	0	50								2018-12-11	fresh cycle	ICSI	3
1589	48.2	5.04	26	26	4	25.8	33.8021	4	7.4	0.3	50	50	0	50								2018-05-30	fresh cycle	ICSI	3
1590	60.23	10.98	27	30	2.5	23	24.1588	5	6.8	0.4	50	38	12	50								2018-03-20	fresh cycle	ICSI	3
1591	37.65	12.23	25	25	3	23.8	28.7317	3	7	0.2	50	40	10	50								2017-05-12	fresh cycle	ICSI	3
1592	3.19	3.8	29	30	5	26	24.968	5	10	100.7	50	36	14	50								2017-04-28	fresh cycle	ICSI	3
1593	21.08	12.51	30	30	4.58	20.2	20.9024	6	4.2	26.2	51	44	7	49								2020-11-15	fresh cycle	ICSI	3
1594	8.01	5.09	26	26	2.33	21.5	21.6049	2	3.6	19	51	43	8	49								2020-09-18	fresh cycle	ICSI	3
1595	22.99	8.98	28	31	6	23.5	27.0842	4	1.2	97.4	52	32	20	48								2020-07-20	fresh cycle	ICSI	3
1596	22.62	4.68	32	37	2	26.8	28.9062	4	2	22.4	54	36	18	46								2017-07-01	fresh cycle	ICSI	3
1597	16.72	22.54	32	30	1.5	19.1	26.2976	3	2	58.9	55	51	4	45								2020-07-07	fresh cycle	ICSI	3
1598	49.29	3.72	37	48	2	16.9	21.2585	3	1.5	90.3	55	39	16	45								2018-01-29	fresh cycle	ICSI	3
1599	9.27		24	29	1.5	23.8	27.6817	3	0.3	88.2	55	37	18	45								2017-06-05	fresh cycle	ICSI	3
1600	23.03	18.31	28	28	2	20.4	23.4568	4	4	1.8	56	56	0	44								2020-07-13	fresh cycle	ICSI	3
1601	12.73		29	29	10	23.31	28.4055	5	3.4	102.7	56	32	24	44								2018-08-22	fresh cycle	ICSI	3
1602	10.28	8.89	31	31	4	24.5	31.7083	5	4.4	2.4	57	57	0	43								2019-07-18	fresh cycle	ICSI	3
1603	20.04	4.44	34	43	8	20.8	20.5499	7	4.9	129.8	57	38	19	43								2019-01-11	fresh cycle	ICSI	3
1604	36.82	19.7	26	26	3	25.2	23.6614	3	2	7.9	60	45	15	40								2017-04-08	fresh cycle	ICSI	3
1605	20.73	5.17	37	40	16.33	20.2	26.9274	5	3.7	147.1	62	55	7	38								2020-07-19	fresh cycle	ICSI	3
1606	14.58	16.9	26	26	3	23	31.0204	3	6.9	2.3	64	46	18	36								2016-11-09	fresh cycle	ICSI	3
1607	18.1	10.84	28	28	2.5	24.4	29.7578	7	7.5	124.3	65.9	41.93	24	34.07								2016-11-09	fresh cycle	ICSI	3
1608	12.98	10.53	28	26	2	25.3		3	2	11.5	66	59	7	34								2020-07-31	fresh cycle	ICSI	3
1609	7.91	6.11	34	35	4	17.6	23.8367	4	4.2	123.5	69	64	5	31								2020-05-01	fresh cycle	ICSI	3
1610	19.49	5.92	28	32	3	24.65	20.7967	3	2.4	71.45	69.9	61.54	8.35	30.11								2017-06-02	fresh cycle	ICSI	3
1611	27.61	17.69	29	29	3	20.3	19.8839	3	3.1	26.23	70	54	16	30								2018-09-11	fresh cycle	ICSI	3
1612	23.39	3.08	36	40	13	47.8	28.6801	3	7.6	87.3	71	53	18	29								2018-09-12	fresh cycle	ICSI	3
1613	14.64	3.85	38	39	1	29.1	21.4692	2	4.4	47.6	72	57	15	28								2019-07-25	fresh cycle	ICSI	3
1614	21.39	18.18	34	34	3	19.81	23.9395	7	2.9	1.5	72	60	12	28								2016-06-25	fresh cycle	ICSI	3
1615	7.02	4.92	37	35	5	18.1	29.3848	3	2	81.5	73	67	6	27								2021-03-21	fresh cycle	ICSI	3
1616	29.08		26	25	1	25.1	26.1224	3	5	7.43	74	60	14	28								2017-12-11	fresh cycle	ICSI	3
1617	15.99	2.13	34	37	12	22.83	32.112	4	4.2	110.3	74.77	55.79	18.98	25.23								2017-11-12	fresh cycle	ICSI	3
1618	15.99	2.13	34	36	12	22.83	32.112	4	4.2	110.3	74.77	55.79	18.98	25.23								2017-04-29	fresh cycle	ICSI	3
1619	13.2	10.93	27	29	4	19.3	26.1224	5	8.2	0.8	76	63	13	24								2017-04-18	fresh cycle	ICSI	3
1620	18.28	4.94	28	31	2.67	25.5	22.0932	2	4	107.7	77	74	3	23								2019-11-12	fresh cycle	ICSI	3
1621	13.2	5.88	33	34	10	22.86	27.3588	5	9.3	49.9	77	65	12	23								2018-05-09	fresh cycle	ICSI	3
1622	12.43	7.63	25	25	2	19.1	23.6713	3	3.8	18.1	78	62	16	22								2017-12-04	fresh cycle	ICSI	3
1623	15.41	9.72	29	29	3.5	24.4	25.9924	4	4	97.7	82	67	15	18								2019-03-19	fresh cycle	ICSI	3
1624	11.35	3.68	34	34	1	21.2	29.7265	5	11.4	78.3	85	75	10	15								2018-03-28	fresh cycle	ICSI	3
1625	20.88	6.93	37	40	3	21.9	25.9516	4	0.5	4.5	87	77	10	13								2018-01-03	fresh cycle	ICSI	3
1626	19.98	7.52	33	35	5	19.2	26.9274	2	3.9	38.2	88.2	78.08	10.14	11.78								2016-05-31	fresh cycle	ICSI	3
1627	5.35	6.5	29	31	4	21.5	33.218	4	3.9	185.8	91	88	3	9								2019-09-06	fresh cycle	ICSI	3
1628	36.74	29.56	26	28	2.5		18.9292	4	5.9	1	92	50	42	8								2017-03-22	fresh cycle	ICSI	3
1629	30.49	13.27	32	33	7.58	25.4	24.2424	2	2	0.21	100	100	0	0								2020-06-21	fresh cycle	ICSI	3
1630	17.54	5.76	28	27	8	29.1	24.0055	4	3.7	38.7	29	26	3	71								2020-06-16	fresh cycle	ICSI	3
1631	33.11	13.42	31	29	7	21.2	23.03	4	2	3.5	68	54	14	32								2020-04-27	fresh cycle	ICSI	3
1632	20.19	13.15	24	23	2	26.4	18.3768	5	3	1.9	33	29	4	67								2020-04-11	fresh cycle	ICSI	3
1633	34.52	8.22	32	33	3	24.8		7	5.9	40.1	56	52	4	44								2019-12-19	fresh cycle	ICSI	3
1634	7.72	3.38	33	32	9	27.8	30.7934	6	4.2	59.7	11	8	3	89								2019-12-03	fresh cycle	ICSI	3
1635	8.68	5.89	28	28	1	20.8	25.9516	3	3.8	7.9	46	44	2	54								2019-08-08	fresh cycle	ICSI	3
1636	24.02	26.82	29	29	8	25	21.7051	3	4.5	11.4	31	28	3	69								2019-08-04	fresh cycle	ICSI	3
1637	27.25	11.9	25	28	1.5	24	22.5309	2	2.9	1.1	40	25	15	60								2018-03-20	fresh cycle	ICSI	3
1638	21.08	13.74	24	28	1	18.6	21.4692	3	7	0.7	35	4	31	65								2017-06-29	fresh cycle	ICSI	3
